# Supplementary material for: Antenatal health promotion via short message service at a Midwife Obstetrics Unit in South Africa: a mixed methods study
Source: BMC Pregnancy Childbirth. 2014 Aug 21;14:284. doi: 10.1186/1471-2393-14-284 (PMC4158091; doi:10.1186/1471-2393-14-284)
Supplement: Supplementary file 1 — Additional file 1: CONSORT checklist. (XLS 414 KB) [file 12884_2014_1164_MOESM1_ESM.xls]

## Sheet: 8weeks
Week	Week of pregnancy	Day of week		English	Afrikaans	Xhosa
		Friday	0
		Saturday	1	Welcome: you have signed up for SMSs about pregnancy. You can save this number on your phone so you can identify these SMSs.	Welkom. Jy het vir SMS'e oor swangerskap geregistreer. Stoor hierdie nommer op jou foon sodat jy die SMS'e kan uitken.	Wamkelekile: usayinele iiSMS ezimalunga nokukhulelwa. Ungayigcina le nombolo kwifowuni yakho ukuze uzazi ezi SMS
		Saturday	1	The SMSes will start with 'healthy mum' & 'healthy baby'. If you do not want to receive these SMSs send a please call me to 0793183080	Hi. Elke SMS oor swangerskap sal met "Gesonde mamma" of "Gesonde baba" begin. As jy dit nié wil ontvang nie, stuur ŉ "Please call me" 0793183080	IiSMS ezimalunga nokukhulelwa zizoqala 'ngomama osempilweni' 'nosana olusempilweni'. Ukuba awufuni kuzifumana ezi SMS thumela umyalezo othi mandikufowunele 0793183080
		Sunday	2
1	9	Monday	3	Congratulations, you're going to have a baby! Pregnancy is not an illness, but it is important to look after your health. Watch out for SMSs with tips.	Geluk, jy's swanger! Swangerskap is nie ŉ siekte nie, maar jy moet steeds sorg dat jy so gesond moontlik bly. Wees op die uitkyk na ons SMS'e met wenke.	Siyavuyisana nawe, uza kuba nomntwana! Ukukhulelwa ayikokugula, kodwa kubalulekile ukuyihoya impilo yakho. Lindela iiSMS ezinamanqaku aluncedo.
1	9	Tuesday	4	Healthy mum: You need to look after yourself to make sure you have a healthy baby and an easy pregnancy. So please attend all clinic visits.	Gesonde mamma: Jy moet mooi na jouself kyk om ŉ gesonde baba en ŉ maklike swangerskap te hê. So, besoek asseblief die kliniek gereeld.	Umama osempilweni: Kufuneka uzihoye ukuqinisekisa ukuba unosana olusempilweni nokukhulelwa okungekho nzima. Ngoko ke nceda uye rhoqo ekliniki.
1	9	Wednesday	5	Healthy baby: During the first 12 weeks of pregnancy, baby’s organs (heart & lungs) will be formed. It is important to stay healthy.	Gesonde baba: In die eerste 12 weke van jou swangerskap word die baba se organe (hart en longe) gevorm. Dis belangrik dat jy gesond bly.	Usana olusempilweni: Kwiiveki zokuqala ezili-12 zokukhulelwa, amalungu osana (intliziyo nemiphunga iza kubakho. Kubalulekile ukuhlala usempilweni.
1	9	Thursday	6	Healthy mum: What you put in your body affects how your baby grows and develops. It is important not to smoke, drink alcohol, or use drugs.	Gesonde mamma: Wat jy eet, drink en doen, beïnvloed hoe jou baba groei en ontwikkel. Moenie rook en alkohol of dwelms gebruik nie.	Umama osempilweni: Okufaka emzimbeni wakho kuchaphazela ukukhula komntwana. Kubalulekile ukungatshayi, ukungaseli tywala, okanye ukungasebenzisi ziyobisi.
1	9	Friday	7	Healthy mum: Pregnancy is not an illness, but medical care is important for a healthy pregnancy. Attend check-ups at your clinic.	Gesonde mamma: Swangerskap is nie ŉ siekte nie, maar goeie mediese sorg is belangrik vir ŉ gesonde swangerskap. Gaan gereeld vir ondersoeke by jou kliniek.	Umama osempilweni: Ukukhulelwa ayikokugula, kodwa uncedo lwezempilo lubalulekile ukuze ukukhulelwa kubesempilweni. Yiya uyokujongwa kwikliniki ohamba kuyo.
1	9	Saturday	8	Healthy mum: Early pregnancy may cause discomfort such as nausea and vomiting. If you have other symptoms, speak to the Sister.	Gesonde mamma: Vroeg in jou swangerskap kan jy naar wees en opbring. As jy enige ander simptome ervaar, gesels met die klinieksuster.	Umama osempilweni: Iinyanga zokuqala ukhulelwe zingabangela ungaziva kakuhle njengokubanesicaphucaphu nokugabha. Ukuba unezinye iimpawu, thetha noMongikazi.
1	9	Sunday	9	Healthy baby: Folic acid decreases the risk of serious birth defects (body and mental). Remember to take these tablets every day.	Gesonde baba: Foliensuur verlaag die risiko van ernstige (liggaamlike én geestelike) afwykings by geboorte. Onthou om elke dag jou foliensuurpille te drink.	Usana olusempilweni: Iipilisi ezinceda xa ukhulelwe zinciphisa iingxaki zokubeleka (emzimbeni nasengqondweni). Ungalibali ukuzisela ezi pilisi yonke imihla.
2	10	Monday	10	Healthy baby: An x-ray may harm your baby. Please tell your health care provider that you are pregnant if they want to take x-rays.	Gesonde baba: ŉ X-straalondersoek kan skadelik wees vir jou baba. As jou dokter/suster X-straalfoto's wil neem, sê vir hulle jy is swanger.	Usana olusempilweni: I-eksreyi ingalonzakalisa usana lwakho. Nceda uxelele unompilo ukuba ukhulelwe ukuba bafuna ukukufaka kwi-eksreyi.
2	10	Tuesday	11	Healthy mum: Remember to report to Sister if you experience any worrying symptoms during your pregnancy.	Gesonde mamma: Onthou om vir die suster te sê as jy gedurende jou swangerskap enige simptome ervaar wat jou bekommer.	Umama osempilweni: Ungalibali ukumxelela uMongikazi ukuba kukho iimpawu onazo ezikukhathazayo ngeli xesha usakhulelwe.
2	10	Wednesday	12	Healthy baby: The clinic gives you iron and folic acid tablets to ensure baby’s health and development. Remember to take the tablets daily.	Gesonde baba: Die kliniek sal vir jou yster- en foliensuurpille gee om te sorg dat jou baba gesond is en goed ontwikkel. Onthou om dit elke dag te drink.	Usana olusempilweni: Ikliniki iza kukunika iipilisi ze-ayoni ukuqinisekisa ukuba usana lwakho luyakhula. Ungalibali ukuzisela iipili yonke imihla.
2	10	Thursday	13	Healthy baby: Remember to take iron. Iron ensures that your baby gets enough oxygen, helping your baby grow and develop normally.	Gesonde baba: Onthou om jou ysterpille te drink. Yster sorg dat jou baba genoeg suurstof kry om goed te groei en normaal te ontwikkel.	Usana olusempilweni: Ungalibali ukutya i-ayoni. I-ayoni iqinisekisa ukuba usana lufumana i-oxijini eyaneleyo, ukunceda usana lwakho lukhule ngokwesiqhelo.
2	10	Friday	14	Healthy baby: Make sure you know your HIV status so you can get extra care if you are HIV+. Medicine can lower the risk of your baby getting HIV.	Gesonde baba: Maak seker jy ken jou MIV-status. As jy MIV+ is, het jy ekstra sorg nodig. Medisyne kan help keer dat jou baba ook MIV kry.	Usana olusempilweni: Qinisekisa ukuba uyasazi isimo sakho seHIV ukuze ufumane isihoyo ukuba uHIV. Amayeza anganciphisa ukosuleleka yiHIV kosana lwakho.
2	10	Saturday	15	Healthy mum: Healthy eating habits are important for both you and your baby. Make sure you get lots of fruit, vegetables and milk.	Gesonde mamma: Gesonde eetgewoontes is belangrik vir jou én jou baba. Sorg dat jy genoeg vrugte, groente en melk inneem.	Usana olusempilweni: Iindlela zokutya ezisempilweni zibalulekile kuwe nosana lwakho. Qinisekisa ukuba utya iziqhamo nemifuno emininzi nobisi.
2	10	Sunday	16	Healthy mum: Your health is important for your baby. Sexually Transmitted Infection (STI) is harmful for you and your baby.	Gesonde mamma: Jou gesondheid is belangrik vir jou baba. Seksueel oordraagbare infeksies ("STI's") is skadelik vir jou én jou kind.	Umama osempilweni:Impilo yakho ibalulekile kusana lwakho. Izifo ezosuleleka ngokwesondo (iSTI) yingozi kuwe nosana lwakho.
3	11	Monday	17	Healthy mum: If you have a yellowish/greenish, smelly discharge, tell the Sister. You may have a STI and need treatment.	Gesonde mamma: Sê vir die suster as jy ŉ gelerige/groenerige afskeiding het wat sleg ruik. Dalk het jy ŉ SOI ("STI's") wat behandel moet word.	Umama osempilweni: Ukuba ngaphantsi uphuma into ebutyheli/eluhlaza nenukayo, xelela uMongikazi. Usenokuba uneSTI kwaye udinga unyango.
3	11	Tuesday	18	Healthy mum: Please make sure you get treatment if you are diagnosed with a STI. Treatment is important for you and baby.	Gesonde mamma: As jy met ŉ SOI ("STI's") gediagnoseer word, sorg asseblief dat jy behandeling kry. Dit is belangrik vir jou én jou baba.	Umama osempilweni: Nceda uqinisekise ukuba ufumana unyango ukuba ufunyaniswe uneSTI. Unyango lubalulekile kuwe nosana.
3	11	Wednesday	19	Healthy mum: If you are over 30 or HIV+, the clinic will do a pap-smear to check if the cervix (mouth of the womb) is healthy.	Gesonde mamma: As jy ouer as 30 of MIV+ is, sal die kliniek ŉ papsmeer doen om seker te maak dat die serviks (Monday van die baarmoeder) gesond is.	19.Ukuba ungaphezu kweninyaka eyi30 okanye uneHIV, ikliniki iza kuhlola iiseli ezikumlomo wesizalo (umlomo wesibeleko) ukuba usempilweni awunamhlaza.
3	11	Thursday	20	Healthy mum: A pap-smear can detect abnormal cells that may later become cervical cancer - but which can be cured if detected early.	Gesonde mamma: ŉ Papsmeer kan abnormale selle opspoor wat later servikale kanker kan word. As dit vroeg genoeg opgespoor word, is dit geneeslik.	Umama osempilweni: Uhlolo lwesibeleko lujonga iiseli ezingalunganga ezinobangela umhlaza wesibeleko - uyanyangeka ukuba ufunyaniswe kwangethuba.
3	11	Friday	21	Healthy mum: If clinic does a pap-smear, remember to ask for the results at your next clinic visit. Remember you can be treated.	Gesonde mamma: As die kliniek ŉ papsmeer doen, vra by jou volgende besoek vir die uitslae. Onthou, as daar iets fout is, kan dit behandel word.	Umama osempilweni: Ukuba ikliniki ihlola isibeleko, ungalibali ukufuna iziphumo zoko xa uphinde waya ekliniki. Khumbula unganyangeka.
3	11	Saturday	22	Healthy mum: Sister checks bloods to see if you have a sexually transmitted infection, diabetes or HIV and need extra care.	Gesonde mamma: Die suster sal jou bloed toets om te kyk of jy ŉ seksueel oordraagbare infeksie, diabetes of MIV het en dalk ekstra sorg moet kry.	Umama osempilweni: Umongikazi ujonga igazi ukujonga ukuba awunasifo sosuleleka ngokwesondo, iswekile okanye iHIV kwaye uza kudinga isihoyo.
3	11	Sunday	23	Healthy mum: Sister may also check to see if you have enough iron in your blood. This is important to keep you and baby healthy.	Gesonde mamma: Die suster kan ook kyk of jy genoeg yster in jou bloed het. Yster is belangrik om jou én jou baba gesond te hou.	Umama osempilweni: Umongikazi kwakho angakuhlola ukuba yanele na i-ayoni egazini lakho. Kubalulekile oku ukukugcina wena nosana nisempilweni.
4	12	Monday	24	Healthy baby: The clinic check your blood type. If you are rhesus-negative, baby will need medication after birth.	Gesonde baba: Die kliniek sal jou bloedgroep bepaal. As jy resusnegatief is, sal jou baba ná geboorte medisyne nodig kry.	Usana olusempilweni: Ikliniki ijonga uhlobo lwegazi lakho. Ukuba uneengxaki ezifumaneka egazini, usana kufuneka lufumene amayeza emva kokuba ubelekile.
4	12	Tuesday	25	Healthy mum: Tests during pregnancy are important. Treatment for anaemia or STI ensure mum is healthy and baby is born healthy.	Toetse gedurende jou swangerskap is belangrik. Behandeling vir bloedarmoede of ŉ SOI ("STI's") sorg dat jy gesond bly en jou baba gesond gebore word.	Umama osempilweni: Ukuhlolwa xa ukhulelwe kubalulekile. Ukunyangwa komlambo okanye kweSTI kuqinisekisa ukuba umama usempilweni nosana luzalwa lusempilweni.
4	12	Wednesday	26	Healthy mum: Remember to ask for the result of you pap-smear. The clinic may not contact you to tell you the result of the pap-smear..	Gesonde mamma: Onthou om vir die uitslae van jou papsmeer te vra. Dalk bel die kliniek jou nie uit hul eie met die uitslae nie.	Umama osempilweni: Ungalibali ukufuna iziphumo zokuhlolwa kwesibeleko. Ikliniki ayikwazi kuqhagamshelana nawe ikuxelele ngeziphumo zokuhlolwa kwesibeleko.
4	12	Thursday	27	Healthy baby: Drinking alcohol during pregnancy, (ESPECIALLY the first 12 weeks!) can cause major abnormalities. Don’t drink alcohol!	Gesonde baba: As jy gedurende jou swangerskap (VERAL in die eerste 12 weke) alkohol drink, kan dit ernstige afwykings veroorsaak. Moenie alkohol drink nie!	Usana olusempilweni: Ukusela utywala ukhulelwe, (INGAKUMBI kwiiveki zokuqala ezili-12!) kungabangela iingxaki zeempawu ezingaqhelekanga. S'ukusela utywala!
4	12	Friday	28	Healthy baby: Even after the first 12 weeks, baby is still at risk if you drink. Speak to the Sister if you have an alcohol problem.	Gesonde baba: Selfs ná die eerste 12 weke is jou baba steeds in gevaar as jy drink. Praat met die suster as jy ŉ alkoholprobleem het.	Usana olusempilweni: Nasemva kweeveki ezili-12 zokuqala, usana lusesengxakini ukuba uyasela. Thetha noMongikazi ukuba unengxaki yokusela.
4	12	Friday	28	We hope you find these SMSs helpful, but if you do not want to receive them send a please call me to 0793183080	We hope you find these SMSs helpful, but if you do not want to receive them send a please call me to 0793183080	We hope you find these SMSs helpful, but if you do not want to receive them send a please call me to 0793183080
4	12	Saturday	29	Healthy baby: Drinking alcohol during pregnancy can cause foetal alcohol syndrome. Your child could be affected for life.	Gesonde baba: Alkoholgebruik gedurende swangerskap kan fetale alkoholsindroom veroorsaak. Dit kan jou kind lewenslange skade aandoen.	Usana olusempilweni: Ukusela utywala ukhulelwe kubangela iingxaki zokungemi kakuhle emzimbeni ngenxa yotywala. Usana lunokuba nale ngxaki ubomi balo bonke.
4	12	Sunday	30	Healthy baby: Think before you drink! Foetal alcohol syndrome gives children learning difficulties and behavioural problems for life.	Gesonde baba: Dink voor jy drink! Fetale alkoholsindroom veroorsaak lewenslange leer- en gedragsprobleme by kinders.	Usana olusempilweni: Cinga phambi kokuba usele! Ukungemi kakuhle emzimbeni kwenza abantwana babeneengxaki zokufunda neengxaki zesimo sabo ubomi babo bonke.
5	13	Monday	31	Healthy baby: Taking drugs can affect your baby. Drugs can cause major abnormalities especially in the first 12 weeks. Don’t take drugs.	Gesonde baba: Dwelmgebruik gedurende swangerskap is sleg vir jou baba, veral in die eerste 12 weke. Dit kan ernstige afwykings veroorsaak. Bly weg daarvan.	Usana olusempilweni: Iziyobisi zinganengxaki kusana. Zenza umonakalo emzimbeni kwiiveki zokuqala ezili-12. S'ukusebenzisa iziyobisi.
5	13	Tuesday	32	Healthy baby: Even after 12 weeks, taking drugs can cause abnormalities. Speak to the Sister if you use drugs.	Gesonde baba: Selfs ná die eerste 12 weke kan dwelms abnormaliteite veroorsaak. Praat met die suster as jy dwelms gebruik.	Usana olusempilweni:Nasemva kweeveki ezili-12, ukusebenzisa iziyobisi kwenza iingxaki ezingaqhelekanga. Thetha noMongikazi ukuba usebenzisa iziyobisi.
5	13	Wednesday	33	Healthy baby: If you need help to stop drinking or taking drugs, speak to the Sister or call Vivian at the Parent Centre: 021-7620116	Gesonde baba: As jy hulp nodig het om op te hou drink of dwelms gebruik, praat met die suster of bel Vivian by die Ouersentrum, 021 762 0116.	Usana olusempilweni: Ukuba ufuna uncedo lokuyeka ukusela okanye iziyobisi, thetha noMongikazi okanye ufowunele uVivian kwiZiko labazali: ku-021-7620116
5	13	Thursday	34	Healthy mum: Smoking deprives your baby of oxygen and can affect baby’s growth. Speak to the Sister if you need help to stop.	Gesonde mamma: As jy rook, kry jou baba te min suurstof en kan dan te stadig groei. Praat met die suster as jy hulp nodig het om op te hou.	Umama osempilweni: Ukutshaya kwenza kubenzima ukuba usana lufumane i-oksijini kwaye kungalwenza lungakhuli kakuhle. Thetha noMongikazi ukuba ufuna uncedo.
5	13	Friday	35	Healthy mum: If you have problems and need someone to talk to, you can contact Vivian at the Parent Centre 021-7620116.	Gesonde mamma: As jy ŉ probleem het waaroor jy met iemand wil gesels, bel Vivian by die Ouersentrum, 021 762 0116.	Umama osempilweni: Ukuba uneengxaki kwaye ufuna umntu onokuthetha naye, qhagamshelana noVivian kwiZiko labazali: ku-021-7620116
5	13	Saturday	36
5	13	Sunday	37
6	14	Monday	38	Healthy mum: Many medicines are not safe to use during pregnancy. Tell your health care provider and pharmacist that you are pregnant.	Gesonde mamma: Gedurende swangerskap is daar baie medisyne waarvan jy liewer moet wegbly. Vertel jou dokter/suster/apteker jy is swanger.	Umama osempilweni: Amayeza amaninzi akakhuselekanga ukuba angasetyenziswa xa ukhulelwe. Xelela unompilo nosomayeza ukuba ukhulelwe.
6	14	Tuesday	39
6	14	Wednesday	40	Healthy mum: Talk to your health care provider about medicine. Only take medicine prescribed by a midwife, nurse or doctor.	Gesonde mamma: Gesels met jou dokter/suster/vroedvrou oor medisyne. Drink net medisyne wat een van hulle voorskryf.	Umama osempilweni: Thetha nonompilo ngamayeza. Sebenzisa amayeza owaxelelwe ngumongikazi, umongikazi okanye ugqirha ukuba ungawasebenzisa.
6	14	Thursday	41
6	14	Friday	42	Healthy mum: How are you doing? If you are not happy about your pregnancy or if you have any concerns, speak to the Sister.	Gesonde mamma: Hoe gaan dit met jou? As iets van jou swangerskap jou pla of jy oor enigiets bekommerd is, gesels met die suster.	Umama osempilweni: Unjani? Ukuba ukukhulelwa kwakho akukonwabisanga okanye kukho into ekuxhalabisayo, thetha noMongikazi.
6	14	Saturday	43
6	14	Sunday	44
7	15	Monday	45	Healthy mum: It is important that you look after your own well-being. Be good to yourself and make sure you have people to support you.	Gesonde mamma: Dit is belangrik dat jy na jou eie welstand omsien. Wees goed vir jouself en maak seker dat jy mense het wat jou ondersteun.	Umama osempilweni: Kubalulekile ukuba uyihoye impilo yakho. Ziphathe kakuhle uqinisekise ukuba bakho abantu abaza kukuxhasa.
7	15	Tuesday	46
7	15	Wednesday	47
7	15	Thursday	48
7	15	Friday	49	Healthy mum: Is alcohol or drug use or an abusive partner worrying you? For help, contact Vivian at Parent Centre: 021-7620116	Gesonde mamma: Bekommer jy jou oor alkohol- of dwelmgebruik, of mishandel jou man/kêrel jou? Kry hulp. Bel Vivian by die Ouersentrum, 021 762 0116.	Umama osempilweni: Uhlutshwa butywala, ziziyobisi okanye umlingane okuphethe kakubi? Ukuba ufuna uncedo, fowunela uVivian kwiZiko labazali: ku-021-7620116
7	15	Saturday	50
7	15	Sunday	51	Healthy mum: Remember if cervical cancer is treated early, it can be cured. Make sure you know the result of your pap-smear.	Gesonde mamma: Onthou, as servikale kanker vroeg genoeg behandel word, kan dit genees. Sorg dat jy die uitslae van jou papsmeer kry.	Umama osempilweni:Khumbula ukuba umhlaza wesibeleko unyangwa kwangethuba, unganyangeka. Qiniseka ukuba uyazazi iziphumo zokuhlolwa kwesibeleko sakho.
8	16	Monday	52
8	16	Tuesday	53	Healthy baby: Around week 18 you will begin to feel the baby move, first like little flutters, then as kicking.	Gesonde baba: Teen ongeveer week 18 sal jy begin voel hoe die baba beweeg - eers fladder dit net, dan sal jy skoppe begin voel.	Usana olusempilweni: Malunga neveki ye-12 uza kumva eshukuma umntwana, kuqala uzakuva into eyenzekayo, uve emva koko ekhaba.
8	16	Wednesday	54
8	16	Thursday	55	Healthy baby: When baby kicks, you must feel it kicking 10 times daily. If baby does not kick 10 times daily, go straight to the MOU.	Gesonde baba: As die baba begin skop, moet jy dit elke dag minstens 10 keer voel. As die baba nie 10 keer per dag skop nie, gaan dadelik kraameenheid toe.	Usana olusempilweni: Xa usana lukhaba, kufuneka uluve lukhaba izihlandlo ezili-10 ngosuku. Ukuba alukhabi izihlandlo ezili-10 ngosuku, yiya kwangoko eMOU.
8	16	Friday	56	We hope you find these SMSs helpful, but if you do not want to receive them send a please call me to 0793183080	We hope you find these SMSs helpful, but if you do not want to receive them send a please call me to 0793183080	We hope you find these SMSs helpful, but if you do not want to receive them send a please call me to 0793183080
8	16	Saturday	57
8	16	Sunday	58
9	17	Monday	59	Healthy baby: Has your baby kicked 10 times today? If not, go straight to the MOU - daytime, the clinic; night-time, the labour ward.	Gesonde baba: Het jou baba vandag 10 keer geskop? Indien nie, gaan dadelik kraameenheid toe - bedags die kliniek; snags die kraamsaal.	Ingaba lukhabe izihlandlo ezili-10 namhlanje? Ukuba akunjalo, yiya kwangoko kwiMOU - emini, ekliniki. Ukuba kusebusuku yiya kwicala lokubelekisela.
9	17	Tuesday	60
9	17	Wednesday	61	Healthy mum: Did you have a pap-smear? If yes, have you asked for the results? Remember it detects cervical cancer so you get early treatment.	Gesonde mamma: Het jy ŉ papsmeer gehad en vir die uitslae gevra? Dié toets spoor servikskanker (by die baarmoederMonday) op om dit vroegtydig te behandel.	Umama osempilweni: Ingaba ubuhlolwe isibeleko? Ukuba uyavuma, ubuzibuzile iziphumo zoko? Khumbula lujonga umhlaza wesibeleko ukuze unyangwe kwangethuba.
9	17	Thursday	62
9	17	Friday	63	Healthy mum: Exercise in pregnancy is important. Keeping fit will help make you more comfortable and help you have an easier birth.	Gesonde mamma: Dis belangrik dat jy gedurende swangerskap oefen. Fiksheid help jou goed voel en dra by tot ŉ makliker geboorte.	Umama osempilweni: Kubalulekile ukuzilolonga xa ukhulelwe. Ukuzigcina usegazini kuza kwenza uhlale ukhululekile kukwenze ubeleke lula.
9	17	Saturday	64
9	17	Sunday	65
10	18	Monday	66
10	18	Tuesday	67	Healthy mum: Stay fit during pregnancy. This will help reduce discomforts such as swelling, constipation, and swollen veins.	Gesonde mamma: Bly fiks gedurende jou swangerskap. Dit sal ongemak soos swelling, hardlywigheid en opgehewe are help verminder.	Umama osempilweni: Hlala usegazini xa ukhulelwe. Oku kuza kukunceda unciphise ukungakhululeki okufana nokudumba, ukuqhinwa nokudumba kwemithambo.
10	18	Wednesday	68
10	18	Thursday	69
10	18	Friday	70	Healthy mum: Exercise is great, but if you are ill or experience pregnancy complications speak to your doctor before you start exercising.	Gesonde mamma: Oefening is goed, maar as jy siek is of enige komplikasies ervaar, gesels liewer met jou dokter voordat jy begin oefen.	Umama osempilweni: Ukujima kubalulekile, kodwa ukuba uyagula okanye ufumana iingxaki zokukhulelwa thetha nogqirha wakho phambi kokuba uqale ukujima.
10	18	Saturday	71
10	18	Sunday	72
11	19	Monday	73	Healthy mum: Sex during pregnancy is generally safe. If you have pain or are worried about it, discuss with your health care provider.	Gesonde mamma: Seks gedurende swangerskap is oor die algemeen veilig. As dit pynlik is of jou bekommer, bespreek dit met jou dokter/suster.	Umama osempilweni: Kukhuselekile ukwabelana ngesondo ukhulelwe. Ukuba uva iintlungu okanye kuyakukhathaza oko, xoxa nonompilo wakho.
11	19	Tuesday	74
11	19	Wednesday	75	Healthy mum: Sister checks urine & blood-pressure every visit to ensure you don’t develop a serious condition called pre-eclampsia - increased blood pressure and protein in mother's urine.	Gesonde mamma: Die suster sal elke keer jou urine en bloeddruk toets om te keer dat jy pre-eklampsie (hoë bloeddruk en proteïen in die urine) ontwikkel.	Umongikazi uza kuhlola umchamo noxinezelelo lwegazi rhoqo xa usiya ekliniki ukuqinisekisa ukuba awubinazingxaki zoxinezelelo lwegazi okanye ukwenyuka kwegazi neproteyini kumchamo kamama.
11	19	Thursday	76
11	19	Friday	77	If you have high blood pressure, you may be at higher risk of developing pre-eclampsia and will need extra care. You may need to change your medication.	Gesonde mamma: As jy hoë bloeddruk het, loop jy groter gevaar om pre-eklampsie te kry. Jy het ekstra sorg nodig en sal dalk ook van medisyne moet verander.	Ukuba unehayihayi, ungasengxakini yoxinezelelo lwegazi neeproteyini kumchamo wakho kwaye uza kudinga isihoyo. Kuzofuneka uwatshintshe amayeza.
11	19	Saturday	78
11	19	Sunday	79
12	20	Monday	80	Healthy mum: Minor discomforts in pregnancy are normal. BUT if you start bleeding or water leaks, you need to go to the MOU.	Gesonde mamma: ŉ Bietjie ongemak gedurende swangerskap is normaal. MAAR as jy begin bloed of water afskei, moet jy kraameenheid toe gaan.	Umama osempilweni: Iingxaki ezincinci xa ukhulelwe ziqhelekile. KODWA ukuba uqala ukopha okanye kuphuma amanzi, kufuneka uye kwangoko eMOU.
12	20	Tuesday	81
12	20	Wednesday	82	We hope you find these SMSs helpful, but if you do not want to receive them send a please call me to 0793183080	We hope you find these SMSs helpful, but if you do not want to receive them send a please call me to 0793183080	We hope you find these SMSs helpful, but if you do not want to receive them send a please call me to 0793183080
12	20	Thursday	83
12	20	Friday	84	Healthy mum: If you have unexplained pains, you need to seek medical help. Go to the MOU. It is open 24 hours every day.	Gesonde mamma: As jy pyn het en nie weet waar dit vandaan kom nie, kry mediese hulp. Gaan kraameenheid toe. Dis elke dag 24 uur lank oop.	Umama osempilweni: Ukuba uneengxaki ezingazekiyo, kufuneka ufune uncedo lwezempilo. Yiya kwiMOU. Ivula iiyure ezingama-24 yonke imihla.
12	20	Saturday	85
12	20	Sunday	86
13	21	Monday	87	Healthy mum: If you get constant headaches in the front of your head, sudden swelling of hands, feet & face, call ambulance immediately: 021-9370500.	Gesonde mamma: As die voorkant van jou kop aanhoudend pyn of jou hande, voete en gesig skielik begin swel, bel onmiddellik ŉ ambulans by 021 937 0500.	Umama osempilweni: Ukuba usoloko unentloko ngaphambili, usoloko udunjelwa zizandla, iinyawo nobuso, fowunela kwangoko isithuthi sezigulane ku-021-9370500.
13	21	Tuesday	88
13	21	Wednesday	89
13	21	Thursday	90
13	21	Friday	91	Healthy mum: Heartburn, backache, swollen hands & feet are usual in pregnancy. But report to Sister if it carries on.	Gesonde mamma: Sooibrand, rugpyn en geswelde hande en voete is normaal gedurende swangerskap, maar vertel die suster daarvan as dit aanhou.	Umama osempilweni: Isitshisa, ukuqaqanjelwa ngumqolo, ukudumba izandla neenyawo kuqhelekile xa ukhulelwe. Kodwa mchazele uMongikazi ukuba kuyaqhubeka.
13	21	Saturday	92
13	21	Sunday	93
14	22	Monday	94	Healthy mum: Drink plenty of water, milk and fruit juice to stay healthy. Try to avoid coffee and tea. Rooibos tea is fine.	Gesonde mamma: Drink baie water, melk en vrugtesap om gesond te bly. Probeer koffie en gewone tee vermy. Rooibostee is goed.	Umama osempilweni: Sela amanzi amaninzi, ubisi nejusi eneziqhamo ukuhlala usempilweni. Zama ukungaphungi iti okanye ikofu. Iti yerooibos ilungile.
14	22	Tuesday	95
14	22	Wednesday	96
14	22	Thursday	97
14	22	Friday	98	Healthy mum: If you are HIV+, you need extra care during pregnancy. There is a support group at the clinic. Ask the Sister.	Gesonde mamma: As jy MIV+ is, het jy gedurende swangerskap ekstra sorg nodig. Praat met ŉ omgeegroep by die kliniek. Vra die suster daarna.	Umama osempilweni: Ukuba uneHIV, kufuneka uzihoye ngakumbi xa ukhulelwe. Likhona iqela elixhasanayo ekliniki. Buza uMongikazi ngoko.
14	22	Saturday	99
14	22	Sunday	100
15	23	Monday	101	Healthy mum: If you are HIV+, clinic gives medicine to protect baby getting from HIV. Remember to take this medicine.	Gesonde mamma: As jy MIV+ is, sal die kliniek jou medisyne gee om jou baba teen MIV te beskerm. Onthou om dit gereeld te drink.	Umama osempilweni: Ukuba uneHIV, ikliniki ikunika amayeza aza kukhusela usana lwakho lungabinaHIV. Ungalibali ukuwasela la mayeza.
15	23	Tuesday	102
15	23	Wednesday	103
15	23	Thursday	104
15	23	Friday	105	Healthy baby: If you are HIV+ you need to choose - breast OR formula feeding. Mixed feeding puts baby at risk. Chat to Sister.	Gesonde baba: As jy MIV+ is, moet jy kies of jy jou baba bors- of poeiermelk wil gee. Die twee saam stel jou baba in gevaar. Gesels met die suster.	Usana olusempilweni: Ukuba uneHIV, kufuneka ukhethe ukuncancisa OKANYE ubisi olusetotini. Ukuxuba ezi zinto kubeka usana esichengeni. Thetha noMongikazi.
15	23	Saturday	106
15	23	Sunday	107
16	24	Monday	108	Healthy baby: Excited about baby? During this last 3 months of pregnancy baby begins to fill out the space in the womb and gets ready to be born.	Gesonde baba: Is jy opgewonde oor jou baba? In die laaste 3 maande van jou swangerskap begin jou baba die hele baarmoeder vol lê, reg om gebore te word.	Usana olusempilweni: Uyaluvuyela usana? Kwezi nyanga zi-3 zokugqibela ukhulelwe usana luzala yonke indawo esibelekweni kwaye selulungele ukuzalwa.
16	24	Tuesday	109
16	24	Wednesday	110	Healthy mum: Feeling tired? It is natural being tired, especially during the last months of pregnancy. Be sure to get plenty of rest.	Gesonde mamma: Voel jy moeg? Dis natuurlik om moeg te wees, veral in die laaste maande van jou swangerskap. Maak seker jy rus genoeg.	Umama osempilweni: Uziva udiniwe? Yindalo ukuziva udiniwe, ingakumbi kwinyanga yokugqibela ukhulelwe. Qiniseka ukuba uphumla ngokwaneleyo.
16	24	Thursday	111
16	24	Friday	112	We hope you find these SMSs helpful, but if you do not want to receive them send a please call me to 0793183080	We hope you find these SMSs helpful, but if you do not want to receive them send a please call me to 0793183080	We hope you find these SMSs helpful, but if you do not want to receive them send a please call me to 0793183080
16	24	Saturday	113
16	24	Sunday	114
17	25	Monday	115	Healthy mum: Remember if you get constant headaches in the front of your head, sudden swelling of hands, feet & face, call ambulance immediately: 021-9370500.	Gesonde mamma: Onthou, as die voorkant van jou kop aanhoudend pyn of jou hande, voete en gesig skielik begin swel, bel onmiddellik ŉ ambulans, 021 937 0500.	Umama osempilweni: Ungalibali qho usiva intloko ngaphambili, ukusoloko udumbe izandla, iinyawo nobuso, utsalele kwangoko inqwelo yezigulane ku-021-9370500
17	25	Tuesday	116
17	25	Wednesday	117	Healthy mum: Can’t wait to have your baby? A month before your due date, you should slow down and prepare for the birth of your baby.	Gesonde mamma: Jy kan seker nie meer wag vir jou baba om te kom nie? ŉ Maand voor jou verwagte datum moet jy rustiger raak en jou regmaak vir die geboorte.	Umama osempilweni: Sewulungxamele usana lwakho? Kwinyanga phambi kokuba ubeleke, kufuneka uphumle ulungiselele ukuzalwa kosana lwakho.
17	25	Thursday	118
17	25	Friday	119	Healthy mum: Have you thought about breastfeeding your baby? Now is the time to decide and prepare.	Gesonde mamma: Het jy al daaroor gedink of jy dalk jou baba gaan borsvoed? Nou is die tyd om te besluit en voor te berei.	Umama osempilweni: Ukhe wacinga ngokuluncancisa usana wlakho? Ngoku lixesha lokwenza izigqibo nokululungiselela.
17	25	Saturday	120
17	25	Sunday	121
18	26	Monday	122	Healthy mum. Breastfeeding is better, easier and cheaper. But not all women can breastfeed. Discuss feeding with the Sister.	Gesonde mamma: Borsvoeding is beter, makliker en goedkoper, maar nie alle vroue kan borsvoed nie. Bespreek jou baba se voeding met die suster.	Umama osempilweni: Ukuncancisa kungcono, kulula kwaye akubizi mali ininzi. Kodwa ayingabo bonke oomama abanokuncancisa. Xoxa ngokuncancisa noMongikazi.
18	26	Tuesday	123
18	26	Wednesday	124
18	26	Thursday	125	Healthy mum: Breast is best for your baby. It is healthier and it has cells that fight against germs.	Gesonde mamma: Borsmelk is die beste vir jou baba. Dit is gesonder en bevat selle wat kieme bestry en jou baba teen siektes help beskerm.	Umama osempilweni: Ibele lelona lingcono kusana lwakho. Lisempilweni kwaye linamajoni omzimba anokunceda ekukhuseleni usana lwakho kwizifo.
18	26	Friday	126
18	26	Saturday	127
18	26	Sunday	128
19	27	Monday	129	Healthy mum: Breastfeeding has benefits for mum too. It may protect you against developing cancer later in life.	Gesonde mamma: Borsvoeding is goed vir die mamma ook. Dit kan keer dat jy later in jou lewe kanker kry.	Umama osempilweni: Ukuncancisa kunceda noomama. Kungakunceda ungabi naso isifo somhlaza kamva ebomini bakho.
19	27	Tuesday	130
19	27	Wednesday	131
19	27	Thursday	132	Healthy mum: Want to shed any of the ‘baby fat’ quickly after birth? Breastfeeding may help. Breastfeeding is good for you and your baby.	Gesonde mamma: Wil jy ná die geboorte graag vinnig van jou 'babavet' ontslae raak? Borsvoeding kan help. Dis goed vir jou én jou baba.	Umama osempilweni: Ufuna ukuphungula 'amafutha osana' ngokukhawuleza emva kokubeleka? Ukuncancisa kunganceda. Ukuncancisa kulungile kusana nakusana lwakho.
19	27	Friday	133
19	27	Saturday	134
19	27	Sunday	135
20	28	Monday	136	Healthy mum: If you want to breastfeed, but have to go back to work soon after birth, discuss your options with the Sister.	Gesonde mamma: As jy wil borsvoed, maar kort ná die geboorte weer moet begin werk, vra die suster hoe jy dit kan hanteer.	Umama osempilweni: Ukuba uyancancisa, kodwa kufuneka ubuyele emsebenzini emva kokubeleka, xoxa ofanele ukwenze noMongikazi.
20	28	Tuesday	137	We hope you find these SMSs helpful, but if you do not want to receive them send a please call me to 0793183080	We hope you find these SMSs helpful, but if you do not want to receive them send a please call me to 0793183080	We hope you find these SMSs helpful, but if you do not want to receive them send a please call me to 0793183080
20	28	Wednesday	138
20	28	Thursday	139
20	28	Friday	140	Healthy baby: You can express breast milk. In that way, baby will be able to get breast milk, when you are not with him/her.	Gesonde baba: Jy kan jou borsmelk uitmelk. Só sal jou baba steeds borsmelk kan drink, al is jy nie self daar nie.	Usana olusempilweni: Ungalicudisa ubisi lwebele. Ngaloo ndlela usana lwakho luzokwazi ukulufumana ubisi lwebele xa ungekho kunye nalo.
20	28	Saturday	141
20	28	Sunday	142
21	29	Monday	143	Healthy mum: Continue a healthy lifestyle. Get plenty of rest, eat a healthy diet and don’t smoke, drink and use drugs.	Gesonde mamma: Volg steeds ŉ gesonde leefstyl. Rus genoeg, eet gesond en moenie rook of alkohol en dwelms gebruik nie.	Qhubeka nokuphila ubomi obusempilweni. Phumla ngokwaneleyo, ukutye ukutya okusempilweni kwaye ungatsyhayi, ungaseli kwaye ungasebenzisi ziyobisi.
21	29	Tuesday	144
21	29	Wednesday	145
21	29	Thursday	146	Healthy mum: Remember to go to the MOU immediately if you have: constant headaches in the front of your head, sudden swelling of hands, feet and face.	Gesonde mamma: Onthou om dadelik kraameenheid toe te gaan as die voorkant van jou kop aanhoudend pyn of jou hande, voete en gesig skielik swel.	Umama osempilweni: Ungalibali ukuya kwangoko kwiMOU ukuba usoloko unentloko ngaphambili, ukudumba kwenzandla, iinyawo nobuso.
21	29	Friday	147
21	29	Saturday	148
21	29	Sunday	149
22	30	Monday	150	Healthy mum: Having support during labour is important. Make plans to have support from a partner, Fridayend or family member.	Gesonde mamma: Dis belangrik dat iemand jou ondersteun terwyl jy kraam. Reël met ŉ ouer, vriend of familielid om daar te wees.	Umama osempilweni: Ukufumana inkxaso xa uyobeleka kubalulekile. Yenza izicwangciso ukuba iqabane lakho likuxhase, umhlobo okanye ilungu losapho.
22	30	Tuesday	151
22	30	Wednesday	152	Healthy mum: Having a new-born is exciting and tiring. Make plans to have support when you get home from hospital.	Gesonde mamma: Om ŉ pasgebore baba te hê is opwindend, maar kan jou ook moeg maak. Reël dat iemand jou sal ondersteun wanneer jy en jou baba huis toe gaan.	Umama osempilweni: Ukuba nomntwana omtsha kuyavuyisa kwaye kuyadinisa. Yenza izicwangciso zokufumana inkxaso xa ubuyela ekhaya usuka esibhedlele.
22	30	Thursday	153
22	30	Friday	154	Healthy mum: It’s time to get ready for birth. Make plans for how you are going to get to the MOU. Make arrangements for transport.	Gesonde mamma: Dis nóú tyd om jou op die geboorte voor te berei. Dink aan hoe jy by die kraameenheid gaan kom. Reël vervoer.	Umama osempilweni: Lixesha nokuhlala ulindele ukubeleka. Yenza izicwangciso zokuba uza kuya njani eMOU. Yenza amalungiselelo ento yokukhwela.
22	30	Saturday	155
22	30	Sunday	156
23	31	Monday	157	Healthy mum: Bleeding, water breaking, or labour pains are signs of labour. This means it is time to go to the MOU.	Gesonde mamma: Wanneer jy begin kraam, sal jy begin bloei, jou water sal breek of jy sal kraampyne kry. Dít beteken dis tyd om kraameenheid toe te gaan.	Umama osempilweni: Ukopha, ukugqabhuka amanzi okanye iintlungu zokubeleka ziimpawu zokuba uza kubeleka. Loo nto ithetha ukuba lixesha lokuba uye eMOU.
23	31	Tuesday	158
23	31	Wednesday	159
23	31	Thursday	160
23	31	Friday	161	Healthy mum: When labour starts, check time between labour pains. 3 labour pains in 10 minutes means you should go to the MOU.	Gesonde mamma: Wanneer jy begin kraam, kyk hoe ver uitmekaar die kraampyne is. Drie kraampyne in 10 minute beteken jy moet kraameenheid toe gaan.	Umama osempilweni: Xa uqala ukulunywa, jonga ixesha ezishiyana ngalo iintlungu. Ukufumana iintlungu kathathu kwimizuzu eli-10 kuthetha ukuba yiya eMOU.
23	31	Saturday	162
23	31	Sunday	163
24	32	Monday	164	We hope you find these SMSs helpful, but if you do not want to receive them send a please call me to 0793183080	We hope you find these SMSs helpful, but if you do not want to receive them send a please call me to 0793183080	We hope you find these SMSs helpful, but if you do not want to receive them send a please call me to 0793183080
24	32	Tuesday	165
24	32	Wednesday	166	Healthy mum: It’s a good idea to pack your bags now. Pack one bag for you, and one for baby.	Gesonde mamma: Kry nou jou en baba se goedjies bymekaar. Pak ŉ sak vir jou én een vir jou baba.	Umama osempilweni: Yimbono entle ukuyipakisha ngoku ibhegi yakho. Pakisha ibhegi yakho kunye neyomntwana.
24	32	Thursday	167
24	32	Friday	168	Healthy mum: Pack your bag: 2 pks large sanitary towels, 2 rolls toilet paper, toiletries, 4 panties, night gown, ante natal card.	Gesonde mamma: Pak nou jou sak: Onthou 2 pakke groot sanitêre doekies, 2 rolle toiletpapier, toiletware, 4 broekies, nagklere en jou kliniekkaart.	Umama osempilweni: Pakisha ibhegi yakho: iipakethi ezi-2 zaxa usexesheni, imiqulu emi-2 yamaphepha angasese, iipenti ezi-4, igawuni nekhadi lasekliniki.
24	32	Saturday	169
24	32	Sunday	170
25	33	Monday	171
25	33	Tuesday	172	Healthy mum: Pack something to eat so you have energy for labour. Also pack a phone card or make sure you have airtime to make calls.	Gesonde mamma: Pak ook iets om te eet sodat jy energie sal hê vir die geboorte. Onthou ook ŉ foonkaart, of sorg dat jy genoeg lugtyd het om te kan bel.	Umama osempilweni: Zifakele into yokutya ukuze ubenamandla xa ubeleka. Faka nekhadi lefowuni okanye uqinisekise ukuba unomoya wokwazi ukufowuna.
25	33	Wednesday	173
25	33	Thursday	174
25	33	Friday	175	Healthy mum: Pack baby’s bag: 1 pk disposable nappies, 1 face cloth, 1 bar baby soap, 2 baby blankets, baby clothes, cotton wool.	Gesonde mamma: Pak nou baba se sak: Onthou 1 pak weggooidoeke, 1 waslap, 1 koekie babaseep, 2 babakombersies, babaklere en watte ('kapok').	Umama osempilweni: Pakisha ibhegi yomntwana. Ipakethi ibe-1 yamanapkeni alahlwayo, ivasilaphu, isepha, iingubo ezi-2 zomntwana, impahla yomntwana, umqhaphu.
25	33	Saturday	176
25	33	Sunday	177
26	34	Monday	178	Healthy mum: If you are not going to breast feed, remember to pack 2 baby feeding cups and a cup cleaning solution in your baby-bag.	Gesonde mamma: As jy nie gaan borsvoed nie, onthou ook om 2 babatuitkoppies en ontsmetmiddel in jou babasak te pak.	Umama osempilweni: Ukuba zwuzoncancisa, ungalibali ukupakisha iipayinti ezi-2 zomntwana nepayinti yokucoca ezi zinto zibekwibhegi yomntwana.
26	34	Tuesday	179
26	34	Wednesday	180
26	34	Thursday	181
26	34	Friday	182	Healthy mum: Having a baby is a big change in your life. It is normal to feel tired and exhausted after birth.	Gesonde mamma: ŉ Baba is ŉ groot verandering in jou lewe. Dis normaal om ná die geboorte moeg en uitgeput te voel.	Umama osempilweni: Ukuba nomntwana lutshintsho olukhulu empilweni yakho. Kuqhelekile ukuziva udiniwe udangele emva kokubeleka.
26	34	Saturday	183
26	34	Sunday	184
27	35	Monday	185	Healthy mum: Look after yourself after birth. Make sure you have support, eat well and get as much rest as you can. Sleep when baby sleeps.	Gesonde mamma: Pas jouself mooi op ná die geboorte. Maak seker jy het genoeg hulp, eet gesond en rus soveel jy kan. Slaap wanneer die baba slaap.	Umama osempilweni: Zikhathalele emva kokubeleka. Qiniseka ukuba ufumana inkxaso, utya kakuhle uphumle ngokwaneleyo kangangoko unako. Lala xa umntwana elele.
27	35	Tuesday	186
27	35	Wednesday	187	Healthy mum: If you feel hopeless, cry easily and feel you are unable to cope with a new baby, speak to your health care provider.	Gesonde mamma: As jy moedeloos voel, huilerig is en voel of die nuwe baba vir jou te veel is, praat met jou dokter/suster.	Umama osempilweni: Ukuba uziva ungenathemba, ulila nje kwaye uziva ungakwazi kumelana nokuba nomntwana omtsha, thetha nonompilo.
27	35	Thursday	188
27	35	Friday	189	Healthy mum: Some new mothers feeling depressed after having a baby. If you are not coping, speak to someone.	Gesonde mamma: Party nuwe mammas voel depressief nadat hulle babas gekom het. As jy sukkel, praat met iemand.	Umama osempilweni: Abanye oomama abatsha baziva bedakumbile emva kokuba nomntwana. Ukuba awukwazi kumelana noko, yiba nomntu othetha naye.
27	35	Saturday	190
27	35	Sunday	191
28	36	Monday	192	We hope you find these SMSs helpful, but if you do not want to receive them send a please call me to 0793183080	We hope you find these SMSs helpful, but if you do not want to receive them send a please call me to 0793183080	We hope you find these SMSs helpful, but if you do not want to receive them send a please call me to 0793183080
28	36	Tuesday	193
28	36	Wednesday	194	Healthy mum: You need to register your baby with Home Affairs. You can do this at the MOU Mondayay to Fridayday, 8:30-14:00.	Gesonde mamma: Jy moet jou baba by Binnelandse Sake registreer. Jy kan dit op Maandae tot Vrydae tussen 08:30 en 14:00 by die kraameenheid doen.	Umama osempilweni: Kufuneka umbhalise umntwana wakho kwaNdabazabantu. Oku ungakwenza kwiMOU ngoMvulo ukuya kutsho ngoLwesihlanu, ngo-8h30-14h30.
28	36	Thursday	195
28	36	Friday	196	Healthy mum: When you register your baby with Home Affairs, bring mother and father’s IDs and baby’s Road to Health card.	Gesonde mamma: Wanneer jy jou baba by Binnelandse Sake registreer, het jy jou en die pa se ID sowel as die baba se kliniekkaart nodig.	Umama osempilweni: Xa ubhalisa umntwana wakho kwaNdabazabantu, yiza neSazisi sikamama nesikatata kunye neKhadi lomntwana laseKliniki.
28	36	Saturday	197
28	36	Sunday	198
29	37	Monday	199	Healthy mum: Have you thought about family planning/contraception? Discuss family planning with the Sister before you give birth.	Gesonde mamma: Het jy al aan gesinsbeplanning/voor-behoeding ná die geboorte gedink? Bespreek dit met die suster voordat jou baba kom.	Umama osempilweni:Ukhe wacinga ngokucwangcisa usapho/ngocwangciso? Xoxa ngokucwangcisa noMongikazi phambi kokubeleka.
29	37	Tuesday	200
29	37	Wednesday	201	Healthy baby: Your baby needs care to remain healthy. Remember to attend baby wellness clinic with your baby.	Gesonde baba: Jou baba het sorg nodig om gesond te bly. Onthou om jou baba gereeld babakliniek toe te neem.	Usana olusempilweni: Usana lwakho lufuna ukukhathalelwa ukuze luhlale lusempilweni. Ungalibali ukuya nosana lwakho kwikliniki ejongene nempilo yosana.
29	37	Thursday	202
29	37	Friday	203	Healthy baby: Vaccinations can prevent your baby getting a serious illness (TB, Polio & others). The clinics do will the vaccinations and guide you.	Gesonde baba: Inentings kan keer dat jou baba ŉ ernstig siekte (soos TB en polio) kry. Die kliniek sal jou baba inent en jou raad gee.	Usana olusempilweni: Ugonyo lungaluthintela usana ekufumaneni izifo ezinzima (iTB, ipoliyo nezinye). Iikliniki ziza kwenza ugonyo kwaye zikuncede.
29	37	Saturday	204
29	37	Sunday	205
30	38	Monday	206	Healthy mum: Taking care of a baby can be tiring. Remember you are not alone. Ask clinic staff about any concerns.	Gesonde mamma: Dit kan uitputtend wees om na ŉ baba om te sien. Onthou, jy's nie alleen nie. Vra die kliniekpersoneel as iets jou bekommer.	Umama osempilweni: Ukukhathalela usana kungadinisa. Khumbula ukuba awuWednesdaywa. Buza nangantoni na ekuxhalabisayo kubasebenzi basekliniki.
30	38	Tuesday	207
30	38	Wednesday	208	Healthy mum: Remember to discuss any concern regarding your and your baby’s health with the Sister.	Gesonde mamma: Onthou om enige probleme met jou en jou baba se gesondheid met die suster te bespreek.	Umama osempilweni: Ungalibali ukuxoxa noMongikazi ngoko kukuxhalabisayo malunga nekhadi lakho nelosana lwakho.
30	38	Thursday	209
30	38	Friday	210	Healthy mum: You are almost there! Congratulations on a healthy pregnancy and good luck with the birth.	Gesonde mamma: Jy's amper daar! Geluk met jou gesonde swangerskap, en sterkte met die geboorte.	Umama osempilweni: Sewuzokufika! Siyavuyisana nawe ngokuba sempilweni uxa khulelwe kwaye sikunqwenelela okuhle xa ubeleka.
30	38	Saturday	211
30	38	Sunday	212
31	39		213
			208
			209

## Sheet: 9weeks
Week	Week of pregnancy	Day of week		English	Afrikaans	Xhosa
		Friday	0
		Saturday	1	Welcome: you have signed up for SMSs about pregnancy. You can save this number on your phone so you can identify these SMSs.	Welkom. Jy het vir SMS'e oor swangerskap geregistreer. Stoor hierdie nommer op jou foon sodat jy die SMS'e kan uitken.	Wamkelekile: usayinele iiSMS ezimalunga nokukhulelwa. Ungayigcina le nombolo kwifowuni yakho ukuze uzazi ezi SMS
		Saturday	1	The SMSes will start with 'healthy mum' & 'healthy baby'. If you do not want to receive these SMSs send a please call me to 0793183080	Hi. Elke SMS oor swangerskap sal met "Gesonde mamma" of "Gesonde baba" begin. As jy dit nié wil ontvang nie, stuur ŉ "Please call me" 0793183080	IiSMS ezimalunga nokukhulelwa zizoqala 'ngomama osempilweni' 'nosana olusempilweni'. Ukuba awufuni kuzifumana ezi SMS thumela umyalezo othi mandikufowunele 0793183080
		Sunday	2
1	10	Monday	3	Congratulations, you're going to have a baby! Pregnancy is not an illness, but it is important to look after your health. Watch out for SMSs with tips.	Geluk, jy's swanger! Swangerskap is nie ŉ siekte nie, maar jy moet steeds sorg dat jy so gesond moontlik bly. Wees op die uitkyk na ons SMS'e met wenke.	Siyavuyisana nawe, uza kuba nomntwana! Ukukhulelwa ayikokugula, kodwa kubalulekile ukuyihoya impilo yakho. Lindela iiSMS ezinamanqaku aluncedo.
1	10	Tuesday	4	Healthy mum: You need to look after yourself to make sure you have a healthy baby and an easy pregnancy. So please attend all clinic visits.	Gesonde mamma: Jy moet mooi na jouself kyk om ŉ gesonde baba en ŉ maklike swangerskap te hê. So, besoek asseblief die kliniek gereeld.	Umama osempilweni: Kufuneka uzihoye ukuqinisekisa ukuba unosana olusempilweni nokukhulelwa okungekho nzima. Ngoko ke nceda uye rhoqo ekliniki.
1	10	Wednesday	5	Healthy baby: During the first 12 weeks of pregnancy, baby’s organs (heart & lungs) will be formed. It is important to stay healthy.	Gesonde baba: In die eerste 12 weke van jou swangerskap word die baba se organe (hart en longe) gevorm. Dis belangrik dat jy gesond bly.	Usana olusempilweni: Kwiiveki zokuqala ezili-12 zokukhulelwa, amalungu osana (intliziyo nemiphunga iza kubakho. Kubalulekile ukuhlala usempilweni.
1	10	Thursday	6	Healthy mum: What you put in your body affects how your baby grows and develops. It is important not to smoke, drink alcohol, or use drugs.	Gesonde mamma: Wat jy eet, drink en doen, beïnvloed hoe jou baba groei en ontwikkel. Moenie rook en alkohol of dwelms gebruik nie.	Umama osempilweni: Okufaka emzimbeni wakho kuchaphazela ukukhula komntwana. Kubalulekile ukungatshayi, ukungaseli tywala, okanye ukungasebenzisi ziyobisi.
1	10	Friday	7	Healthy mum: Pregnancy is not an illness, but medical care is important for a healthy pregnancy. Attend check-ups at your clinic.	Gesonde mamma: Swangerskap is nie ŉ siekte nie, maar goeie mediese sorg is belangrik vir ŉ gesonde swangerskap. Gaan gereeld vir ondersoeke by jou kliniek.	Umama osempilweni: Ukukhulelwa ayikokugula, kodwa uncedo lwezempilo lubalulekile ukuze ukukhulelwa kubesempilweni. Yiya uyokujongwa kwikliniki ohamba kuyo.
1	10	Saturday	8	Healthy mum: Early pregnancy may cause discomfort such as nausea and vomiting. If you have other symptoms, speak to the Sister.	Gesonde mamma: Vroeg in jou swangerskap kan jy naar wees en opbring. As jy enige ander simptome ervaar, gesels met die klinieksuster.	Umama osempilweni: Iinyanga zokuqala ukhulelwe zingabangela ungaziva kakuhle njengokubanesicaphucaphu nokugabha. Ukuba unezinye iimpawu, thetha noMongikazi.
1	10	Sunday	9	Healthy baby: Folic acid decreases the risk of serious birth defects (body and mental). Remember to take these tablets every day.	Gesonde baba: Foliensuur verlaag die risiko van ernstige (liggaamlike én geestelike) afwykings by geboorte. Onthou om elke dag jou foliensuurpille te drink.	Usana olusempilweni: Iipilisi ezinceda xa ukhulelwe zinciphisa iingxaki zokubeleka (emzimbeni nasengqondweni). Ungalibali ukuzisela ezi pilisi yonke imihla.
2	11	Monday	10	Healthy baby: An x-ray may harm your baby. Please tell your health care provider that you are pregnant if they want to take x-rays.	Gesonde baba: ŉ X-straalondersoek kan skadelik wees vir jou baba. As jou dokter/suster X-straalfoto's wil neem, sê vir hulle jy is swanger.	Usana olusempilweni: I-eksreyi ingalonzakalisa usana lwakho. Nceda uxelele unompilo ukuba ukhulelwe ukuba bafuna ukukufaka kwi-eksreyi.
2	11	Tuesday	11	Healthy mum: Remember to report to Sister if you experience any worrying symptoms during your pregnancy.	Gesonde mamma: Onthou om vir die suster te sê as jy gedurende jou swangerskap enige simptome ervaar wat jou bekommer.	Umama osempilweni: Ungalibali ukumxelela uMongikazi ukuba kukho iimpawu onazo ezikukhathazayo ngeli xesha usakhulelwe.
2	11	Wednesday	12	Healthy baby: The clinic gives you iron and folic acid tablets to ensure baby’s health and development. Remember to take the tablets daily.	Gesonde baba: Die kliniek sal vir jou yster- en foliensuurpille gee om te sorg dat jou baba gesond is en goed ontwikkel. Onthou om dit elke dag te drink.	Usana olusempilweni: Ikliniki iza kukunika iipilisi ze-ayoni ukuqinisekisa ukuba usana lwakho luyakhula. Ungalibali ukuzisela iipili yonke imihla.
2	11	Thursday	13	Healthy baby: Remember to take iron. Iron ensures that your baby gets enough oxygen, helping your baby grow and develop normally.	Gesonde baba: Onthou om jou ysterpille te drink. Yster sorg dat jou baba genoeg suurstof kry om goed te groei en normaal te ontwikkel.	Usana olusempilweni: Ungalibali ukutya i-ayoni. I-ayoni iqinisekisa ukuba usana lufumana i-oxijini eyaneleyo, ukunceda usana lwakho lukhule ngokwesiqhelo.
2	11	Friday	14	Healthy baby: Make sure you know your HIV status so you can get extra care if you are HIV+. Medicine can lower the risk of your baby getting HIV.	Gesonde baba: Maak seker jy ken jou MIV-status. As jy MIV+ is, het jy ekstra sorg nodig. Medisyne kan help keer dat jou baba ook MIV kry.	Usana olusempilweni: Qinisekisa ukuba uyasazi isimo sakho seHIV ukuze ufumane isihoyo ukuba uHIV. Amayeza anganciphisa ukosuleleka yiHIV kosana lwakho.
2	11	Saturday	15	Healthy mum: Healthy eating habits are important for both you and your baby. Make sure you get lots of fruit, vegetables and milk.	Gesonde mamma: Gesonde eetgewoontes is belangrik vir jou én jou baba. Sorg dat jy genoeg vrugte, groente en melk inneem.	Usana olusempilweni: Iindlela zokutya ezisempilweni zibalulekile kuwe nosana lwakho. Qinisekisa ukuba utya iziqhamo nemifuno emininzi nobisi.
2	11	Sunday	16	Healthy mum: Your health is important for your baby. Sexually Transmitted Infection (STI) is harmful for you and your baby.	Gesonde mamma: Jou gesondheid is belangrik vir jou baba. Seksueel oordraagbare infeksies ("STI's") is skadelik vir jou én jou kind.	Umama osempilweni:Impilo yakho ibalulekile kusana lwakho. Izifo ezosuleleka ngokwesondo (iSTI) yingozi kuwe nosana lwakho.
3	12	Monday	17	Healthy mum: If you have a yellowish/greenish, smelly discharge, tell the Sister. You may have a STI and need treatment.	Gesonde mamma: Sê vir die suster as jy ŉ gelerige/groenerige afskeiding het wat sleg ruik. Dalk het jy ŉ SOI ("STI's") wat behandel moet word.	Umama osempilweni: Ukuba ngaphantsi uphuma into ebutyheli/eluhlaza nenukayo, xelela uMongikazi. Usenokuba uneSTI kwaye udinga unyango.
3	12	Tuesday	18	Healthy mum: Please make sure you get treatment if you are diagnosed with a STI. Treatment is important for you and baby.	Gesonde mamma: As jy met ŉ SOI ("STI's") gediagnoseer word, sorg asseblief dat jy behandeling kry. Dit is belangrik vir jou én jou baba.	Umama osempilweni: Nceda uqinisekise ukuba ufumana unyango ukuba ufunyaniswe uneSTI. Unyango lubalulekile kuwe nosana.
3	12	Wednesday	19	Healthy mum: If you are over 30 or HIV+, the clinic will do a pap-smear to check if the cervix (mouth of the womb) is healthy.	Gesonde mamma: As jy ouer as 30 of MIV+ is, sal die kliniek ŉ papsmeer doen om seker te maak dat die serviks (Monday van die baarmoeder) gesond is.	19.Ukuba ungaphezu kweninyaka eyi30 okanye uneHIV, ikliniki iza kuhlola iiseli ezikumlomo wesizalo (umlomo wesibeleko) ukuba usempilweni awunamhlaza.
3	12	Thursday	20	Healthy mum: A pap-smear can detect abnormal cells that may later become cervical cancer - but which can be cured if detected early.	Gesonde mamma: ŉ Papsmeer kan abnormale selle opspoor wat later servikale kanker kan word. As dit vroeg genoeg opgespoor word, is dit geneeslik.	Umama osempilweni: Uhlolo lwesibeleko lujonga iiseli ezingalunganga ezinobangela umhlaza wesibeleko - uyanyangeka ukuba ufunyaniswe kwangethuba.
3	12	Friday	21	Healthy mum: If clinic does a pap-smear, remember to ask for the results at your next clinic visit. Remember you can be treated.	Gesonde mamma: As die kliniek ŉ papsmeer doen, vra by jou volgende besoek vir die uitslae. Onthou, as daar iets fout is, kan dit behandel word.	Umama osempilweni: Ukuba ikliniki ihlola isibeleko, ungalibali ukufuna iziphumo zoko xa uphinde waya ekliniki. Khumbula unganyangeka.
3	12	Saturday	22	Healthy mum: Sister checks bloods to see if you have a sexually transmitted infection, diabetes or HIV and need extra care.	Gesonde mamma: Die suster sal jou bloed toets om te kyk of jy ŉ seksueel oordraagbare infeksie, diabetes of MIV het en dalk ekstra sorg moet kry.	Umama osempilweni: Umongikazi ujonga igazi ukujonga ukuba awunasifo sosuleleka ngokwesondo, iswekile okanye iHIV kwaye uza kudinga isihoyo.
3	12	Sunday	23	Healthy mum: Sister may also check to see if you have enough iron in your blood. This is important to keep you and baby healthy.	Gesonde mamma: Die suster kan ook kyk of jy genoeg yster in jou bloed het. Yster is belangrik om jou én jou baba gesond te hou.	Umama osempilweni: Umongikazi kwakho angakuhlola ukuba yanele na i-ayoni egazini lakho. Kubalulekile oku ukukugcina wena nosana nisempilweni.
4	13	Monday	24	Healthy baby: The clinic check your blood type. If you are rhesus-negative, baby will need medication after birth.	Gesonde baba: Die kliniek sal jou bloedgroep bepaal. As jy resusnegatief is, sal jou baba ná geboorte medisyne nodig kry.	Usana olusempilweni: Ikliniki ijonga uhlobo lwegazi lakho. Ukuba uneengxaki ezifumaneka egazini, usana kufuneka lufumene amayeza emva kokuba ubelekile.
4	13	Tuesday	25	Healthy mum: Tests during pregnancy are important. Treatment for anaemia or STI ensure mum is healthy and baby is born healthy.	Toetse gedurende jou swangerskap is belangrik. Behandeling vir bloedarmoede of ŉ SOI ("STI's") sorg dat jy gesond bly en jou baba gesond gebore word.	Umama osempilweni: Ukuhlolwa xa ukhulelwe kubalulekile. Ukunyangwa komlambo okanye kweSTI kuqinisekisa ukuba umama usempilweni nosana luzalwa lusempilweni.
4	13	Wednesday	26	Healthy mum: Remember to ask for the result of you pap-smear. The clinic may not contact you to tell you the result of the pap-smear..	Gesonde mamma: Onthou om vir die uitslae van jou papsmeer te vra. Dalk bel die kliniek jou nie uit hul eie met die uitslae nie.	Umama osempilweni: Ungalibali ukufuna iziphumo zokuhlolwa kwesibeleko. Ikliniki ayikwazi kuqhagamshelana nawe ikuxelele ngeziphumo zokuhlolwa kwesibeleko.
4	13	Thursday	27	Healthy baby: Drinking alcohol during pregnancy, (ESPECIALLY the first 12 weeks!) can cause major abnormalities. Don’t drink alcohol!	Gesonde baba: As jy gedurende jou swangerskap (VERAL in die eerste 12 weke) alkohol drink, kan dit ernstige afwykings veroorsaak. Moenie alkohol drink nie!	Usana olusempilweni: Ukusela utywala ukhulelwe, (INGAKUMBI kwiiveki zokuqala ezili-12!) kungabangela iingxaki zeempawu ezingaqhelekanga. S'ukusela utywala!
4	13	Friday	28	Healthy baby: Even after the first 12 weeks, baby is still at risk if you drink. Speak to the Sister if you have an alcohol problem.	Gesonde baba: Selfs ná die eerste 12 weke is jou baba steeds in gevaar as jy drink. Praat met die suster as jy ŉ alkoholprobleem het.	Usana olusempilweni: Nasemva kweeveki ezili-12 zokuqala, usana lusesengxakini ukuba uyasela. Thetha noMongikazi ukuba unengxaki yokusela.
4	13	Friday	28	We hope you find these SMSs helpful, but if you do not want to receive them send a please call me to 0793183080	We hope you find these SMSs helpful, but if you do not want to receive them send a please call me to 0793183080	We hope you find these SMSs helpful, but if you do not want to receive them send a please call me to 0793183080
4	13	Saturday	29	Healthy baby: Drinking alcohol during pregnancy can cause foetal alcohol syndrome. Your child could be affected for life.	Gesonde baba: Alkoholgebruik gedurende swangerskap kan fetale alkoholsindroom veroorsaak. Dit kan jou kind lewenslange skade aandoen.	Usana olusempilweni: Ukusela utywala ukhulelwe kubangela iingxaki zokungemi kakuhle emzimbeni ngenxa yotywala. Usana lunokuba nale ngxaki ubomi balo bonke.
4	13	Sunday	30	Healthy baby: Think before you drink! Foetal alcohol syndrome gives children learning difficulties and behavioural problems for life.	Gesonde baba: Dink voor jy drink! Fetale alkoholsindroom veroorsaak lewenslange leer- en gedragsprobleme by kinders.	Usana olusempilweni: Cinga phambi kokuba usele! Ukungemi kakuhle emzimbeni kwenza abantwana babeneengxaki zokufunda neengxaki zesimo sabo ubomi babo bonke.
5	14	Monday	31	Healthy baby: Taking drugs can affect your baby. Drugs can cause major abnormalities especially in the first 12 weeks. Don’t take drugs.	Gesonde baba: Dwelmgebruik gedurende swangerskap is sleg vir jou baba, veral in die eerste 12 weke. Dit kan ernstige afwykings veroorsaak. Bly weg daarvan.	Usana olusempilweni: Iziyobisi zinganengxaki kusana. Zenza umonakalo emzimbeni kwiiveki zokuqala ezili-12. S'ukusebenzisa iziyobisi.
5	14	Tuesday	32	Healthy baby: Even after 12 weeks, taking drugs can cause abnormalities. Speak to the Sister if you use drugs.	Gesonde baba: Selfs ná die eerste 12 weke kan dwelms abnormaliteite veroorsaak. Praat met die suster as jy dwelms gebruik.	Usana olusempilweni:Nasemva kweeveki ezili-12, ukusebenzisa iziyobisi kwenza iingxaki ezingaqhelekanga. Thetha noMongikazi ukuba usebenzisa iziyobisi.
5	14	Wednesday	33	Healthy baby: If you need help to stop drinking or taking drugs, speak to the Sister or call Vivian at the Parent Centre: 021-7620116	Gesonde baba: As jy hulp nodig het om op te hou drink of dwelms gebruik, praat met die suster of bel Vivian by die Ouersentrum, 021 762 0116.	Usana olusempilweni: Ukuba ufuna uncedo lokuyeka ukusela okanye iziyobisi, thetha noMongikazi okanye ufowunele uVivian kwiZiko labazali: ku-021-7620116
5	14	Thursday	34	Healthy mum: Smoking deprives your baby of oxygen and can affect baby’s growth. Speak to the Sister if you need help to stop.	Gesonde mamma: As jy rook, kry jou baba te min suurstof en kan dan te stadig groei. Praat met die suster as jy hulp nodig het om op te hou.	Umama osempilweni: Ukutshaya kwenza kubenzima ukuba usana lufumane i-oksijini kwaye kungalwenza lungakhuli kakuhle. Thetha noMongikazi ukuba ufuna uncedo.
5	14	Friday	35	Healthy mum: If you have problems and need someone to talk to, you can contact Vivian at the Parent Centre 021-7620116.	Gesonde mamma: As jy ŉ probleem het waaroor jy met iemand wil gesels, bel Vivian by die Ouersentrum, 021 762 0116.	Umama osempilweni: Ukuba uneengxaki kwaye ufuna umntu onokuthetha naye, qhagamshelana noVivian kwiZiko labazali: ku-021-7620116
5	14	Saturday	36	Healthy mum: Many medicines are not safe to use during pregnancy. Tell your health care provider and pharmacist that you are pregnant.	Gesonde mamma: Gedurende swangerskap is daar baie medisyne waarvan jy liewer moet wegbly. Vertel jou dokter/suster/apteker jy is swanger.	Umama osempilweni: Amayeza amaninzi akakhuselekanga ukuba angasetyenziswa xa ukhulelwe. Xelela unompilo nosomayeza ukuba ukhulelwe.
5	14	Sunday	37	Healthy mum: Talk to your health care provider about medicine. Only take medicine prescribed by a midwife, nurse or doctor.	Gesonde mamma: Gesels met jou dokter/suster/vroedvrou oor medisyne. Drink net medisyne wat een van hulle voorskryf.	Umama osempilweni: Thetha nonompilo ngamayeza. Sebenzisa amayeza owaxelelwe ngumongikazi, umongikazi okanye ugqirha ukuba ungawasebenzisa.
6	15	Monday	38	Healthy mum: How are you doing? If you are not happy about your pregnancy or if you have any concerns, speak to the Sister.	Gesonde mamma: Hoe gaan dit met jou? As iets van jou swangerskap jou pla of jy oor enigiets bekommerd is, gesels met die suster.	Umama osempilweni: Unjani? Ukuba ukukhulelwa kwakho akukonwabisanga okanye kukho into ekuxhalabisayo, thetha noMongikazi.
6	15	Tuesday	39	Healthy mum: It is important that you look after your own well-being. Be good to yourself and make sure you have people to support you.	Gesonde mamma: Dit is belangrik dat jy na jou eie welstand omsien. Wees goed vir jouself en maak seker dat jy mense het wat jou ondersteun.	Umama osempilweni: Kubalulekile ukuba uyihoye impilo yakho. Ziphathe kakuhle uqinisekise ukuba bakho abantu abaza kukuxhasa.
6	15	Wednesday	40	Healthy mum: Is alcohol or drug use or an abusive partner worrying you? For help, contact Vivian at Parent Centre: 021-7620116	Gesonde mamma: Bekommer jy jou oor alkohol- of dwelmgebruik, of mishandel jou man/kêrel jou? Kry hulp. Bel Vivian by die Ouersentrum, 021 762 0116.	Umama osempilweni: Uhlutshwa butywala, ziziyobisi okanye umlingane okuphethe kakubi? Ukuba ufuna uncedo, fowunela uVivian kwiZiko labazali: ku-021-7620116
6	15	Thursday	41
6	15	Friday	42	Healthy mum: Remember if cervical cancer is treated early, it can be cured. Make sure you know the result of your pap-smear.	Gesonde mamma: Onthou, as servikale kanker vroeg genoeg behandel word, kan dit genees. Sorg dat jy die uitslae van jou papsmeer kry.	Umama osempilweni:Khumbula ukuba umhlaza wesibeleko unyangwa kwangethuba, unganyangeka. Qiniseka ukuba uyazazi iziphumo zokuhlolwa kwesibeleko sakho.
6	15	Saturday	43
6	15	Sunday	44
7	16	Monday	45
7	16	Tuesday	46	Healthy baby: Around week 18 you will begin to feel the baby move, first like little flutters, then as kicking.	Gesonde baba: Teen ongeveer week 18 sal jy begin voel hoe die baba beweeg - eers fladder dit net, dan sal jy skoppe begin voel.	Usana olusempilweni: Malunga neveki ye-12 uza kumva eshukuma umntwana, kuqala uzakuva into eyenzekayo, uve emva koko ekhaba.
7	16	Wednesday	47
7	16	Thursday	48	Healthy baby: When baby kicks, you must feel it kicking 10 times daily. If baby does not kick 10 times daily, go straight to the MOU.	Gesonde baba: As die baba begin skop, moet jy dit elke dag minstens 10 keer voel. As die baba nie 10 keer per dag skop nie, gaan dadelik kraameenheid toe.	Usana olusempilweni: Xa usana lukhaba, kufuneka uluve lukhaba izihlandlo ezili-10 ngosuku. Ukuba alukhabi izihlandlo ezili-10 ngosuku, yiya kwangoko eMOU.
7	16	Friday	49	We hope you find these SMSs helpful, but if you do not want to receive them send a please call me to 0793183080	We hope you find these SMSs helpful, but if you do not want to receive them send a please call me to 0793183080	We hope you find these SMSs helpful, but if you do not want to receive them send a please call me to 0793183080
7	16	Saturday	50
7	16	Sunday	51
8	17	Monday	52	Healthy baby: Has your baby kicked 10 times today? If not, go straight to the MOU - daytime, the clinic; night-time, the labour ward.	Gesonde baba: Het jou baba vandag 10 keer geskop? Indien nie, gaan dadelik kraameenheid toe - bedags die kliniek; snags die kraamsaal.	Ingaba lukhabe izihlandlo ezili-10 namhlanje? Ukuba akunjalo, yiya kwangoko kwiMOU - emini, ekliniki. Ukuba kusebusuku yiya kwicala lokubelekisela.
8	17	Tuesday	53
8	17	Wednesday	54	Healthy mum: Did you have a pap-smear? If yes, have you asked for the results? Remember it detects cervical cancer so you get early treatment.	Gesonde mamma: Het jy ŉ papsmeer gehad en vir die uitslae gevra? Dié toets spoor servikskanker (by die baarmoederMonday) op om dit vroegtydig te behandel.	Umama osempilweni: Ingaba ubuhlolwe isibeleko? Ukuba uyavuma, ubuzibuzile iziphumo zoko? Khumbula lujonga umhlaza wesibeleko ukuze unyangwe kwangethuba.
8	17	Thursday	55
8	17	Friday	56	Healthy mum: Exercise in pregnancy is important. Keeping fit will help make you more comfortable and help you have an easier birth.	Gesonde mamma: Dis belangrik dat jy gedurende swangerskap oefen. Fiksheid help jou goed voel en dra by tot ŉ makliker geboorte.	Umama osempilweni: Kubalulekile ukuzilolonga xa ukhulelwe. Ukuzigcina usegazini kuza kwenza uhlale ukhululekile kukwenze ubeleke lula.
8	17	Saturday	57
8	17	Sunday	58
9	18	Monday	59
9	18	Tuesday	60	Healthy mum: Stay fit during pregnancy. This will help reduce discomforts such as swelling, constipation, and swollen veins.	Gesonde mamma: Bly fiks gedurende jou swangerskap. Dit sal ongemak soos swelling, hardlywigheid en opgehewe are help verminder.	Umama osempilweni: Hlala usegazini xa ukhulelwe. Oku kuza kukunceda unciphise ukungakhululeki okufana nokudumba, ukuqhinwa nokudumba kwemithambo.
9	18	Wednesday	61
9	18	Thursday	62
9	18	Friday	63	Healthy mum: Exercise is great, but if you are ill or experience pregnancy complications speak to your doctor before you start exercising.	Gesonde mamma: Oefening is goed, maar as jy siek is of enige komplikasies ervaar, gesels liewer met jou dokter voordat jy begin oefen.	Umama osempilweni: Ukujima kubalulekile, kodwa ukuba uyagula okanye ufumana iingxaki zokukhulelwa thetha nogqirha wakho phambi kokuba uqale ukujima.
9	18	Saturday	64
9	18	Sunday	65
10	19	Monday	66	Healthy mum: Sex during pregnancy is generally safe. If you have pain or are worried about it, discuss with your health care provider.	Gesonde mamma: Seks gedurende swangerskap is oor die algemeen veilig. As dit pynlik is of jou bekommer, bespreek dit met jou dokter/suster.	Umama osempilweni: Kukhuselekile ukwabelana ngesondo ukhulelwe. Ukuba uva iintlungu okanye kuyakukhathaza oko, xoxa nonompilo wakho.
10	19	Tuesday	67
10	19	Wednesday	68	Healthy mum: Sister checks urine & blood-pressure every visit to ensure you don’t develop a serious condition called pre-eclampsia - increased blood pressure and protein in mother's urine.	Gesonde mamma: Die suster sal elke keer jou urine en bloeddruk toets om te keer dat jy pre-eklampsie (hoë bloeddruk en proteïen in die urine) ontwikkel.	Umongikazi uza kuhlola umchamo noxinezelelo lwegazi rhoqo xa usiya ekliniki ukuqinisekisa ukuba awubinazingxaki zoxinezelelo lwegazi okanye ukwenyuka kwegazi neproteyini kumchamo kamama.
10	19	Thursday	69
10	19	Friday	70	If you have high blood pressure, you may be at higher risk of developing pre-eclampsia and will need extra care. You may need to change your medication.	Gesonde mamma: As jy hoë bloeddruk het, loop jy groter gevaar om pre-eklampsie te kry. Jy het ekstra sorg nodig en sal dalk ook van medisyne moet verander.	Ukuba unehayihayi, ungasengxakini yoxinezelelo lwegazi neeproteyini kumchamo wakho kwaye uza kudinga isihoyo. Kuzofuneka uwatshintshe amayeza.
10	19	Saturday	71
10	19	Sunday	72
11	20	Monday	73	Healthy mum: Minor discomforts in pregnancy are normal. BUT if you start bleeding or water leaks, you need to go to the MOU.	Gesonde mamma: ŉ Bietjie ongemak gedurende swangerskap is normaal. MAAR as jy begin bloed of water afskei, moet jy kraameenheid toe gaan.	Umama osempilweni: Iingxaki ezincinci xa ukhulelwe ziqhelekile. KODWA ukuba uqala ukopha okanye kuphuma amanzi, kufuneka uye kwangoko eMOU.
11	20	Tuesday	74
11	20	Wednesday	75	We hope you find these SMSs helpful, but if you do not want to receive them send a please call me to 0793183080	We hope you find these SMSs helpful, but if you do not want to receive them send a please call me to 0793183080	We hope you find these SMSs helpful, but if you do not want to receive them send a please call me to 0793183080
11	20	Thursday	76
11	20	Friday	77	Healthy mum: If you have unexplained pains, you need to seek medical help. Go to the MOU. It is open 24 hours every day.	Gesonde mamma: As jy pyn het en nie weet waar dit vandaan kom nie, kry mediese hulp. Gaan kraameenheid toe. Dis elke dag 24 uur lank oop.	Umama osempilweni: Ukuba uneengxaki ezingazekiyo, kufuneka ufune uncedo lwezempilo. Yiya kwiMOU. Ivula iiyure ezingama-24 yonke imihla.
11	20	Saturday	78
11	20	Sunday	79
12	21	Monday	80	Healthy mum: If you get constant headaches in the front of your head, sudden swelling of hands, feet & face, call ambulance immediately: 021-9370500.	Gesonde mamma: As die voorkant van jou kop aanhoudend pyn of jou hande, voete en gesig skielik begin swel, bel onmiddellik ŉ ambulans by 021 937 0500.	Umama osempilweni: Ukuba usoloko unentloko ngaphambili, usoloko udunjelwa zizandla, iinyawo nobuso, fowunela kwangoko isithuthi sezigulane ku-021-9370500.
12	21	Tuesday	81
12	21	Wednesday	82
12	21	Thursday	83
12	21	Friday	84	Healthy mum: Heartburn, backache, swollen hands & feet are usual in pregnancy. But report to Sister if it carries on.	Gesonde mamma: Sooibrand, rugpyn en geswelde hande en voete is normaal gedurende swangerskap, maar vertel die suster daarvan as dit aanhou.	Umama osempilweni: Isitshisa, ukuqaqanjelwa ngumqolo, ukudumba izandla neenyawo kuqhelekile xa ukhulelwe. Kodwa mchazele uMongikazi ukuba kuyaqhubeka.
12	21	Saturday	85
12	21	Sunday	86
13	22	Monday	87	Healthy mum: Drink plenty of water, milk and fruit juice to stay healthy. Try to avoid coffee and tea. Rooibos tea is fine.	Gesonde mamma: Drink baie water, melk en vrugtesap om gesond te bly. Probeer koffie en gewone tee vermy. Rooibostee is goed.	Umama osempilweni: Sela amanzi amaninzi, ubisi nejusi eneziqhamo ukuhlala usempilweni. Zama ukungaphungi iti okanye ikofu. Iti yerooibos ilungile.
13	22	Tuesday	88
13	22	Wednesday	89
13	22	Thursday	90
13	22	Friday	91	Healthy mum: If you are HIV+, you need extra care during pregnancy. There is a support group at the clinic. Ask the Sister.	Gesonde mamma: As jy MIV+ is, het jy gedurende swangerskap ekstra sorg nodig. Praat met ŉ omgeegroep by die kliniek. Vra die suster daarna.	Umama osempilweni: Ukuba uneHIV, kufuneka uzihoye ngakumbi xa ukhulelwe. Likhona iqela elixhasanayo ekliniki. Buza uMongikazi ngoko.
13	22	Saturday	92
13	22	Sunday	93
14	23	Monday	94	Healthy mum: If you are HIV+, clinic gives medicine to protect baby getting from HIV. Remember to take this medicine.	Gesonde mamma: As jy MIV+ is, sal die kliniek jou medisyne gee om jou baba teen MIV te beskerm. Onthou om dit gereeld te drink.	Umama osempilweni: Ukuba uneHIV, ikliniki ikunika amayeza aza kukhusela usana lwakho lungabinaHIV. Ungalibali ukuwasela la mayeza.
14	23	Tuesday	95
14	23	Wednesday	96
14	23	Thursday	97
14	23	Friday	98	Healthy baby: If you are HIV+ you need to choose - breast OR formula feeding. Mixed feeding puts baby at risk. Chat to Sister.	Gesonde baba: As jy MIV+ is, moet jy kies of jy jou baba bors- of poeiermelk wil gee. Die twee saam stel jou baba in gevaar. Gesels met die suster.	Usana olusempilweni: Ukuba uneHIV, kufuneka ukhethe ukuncancisa OKANYE ubisi olusetotini. Ukuxuba ezi zinto kubeka usana esichengeni. Thetha noMongikazi.
14	23	Saturday	99
14	23	Sunday	100
15	24	Monday	101	Healthy baby: Excited about baby? During this last 3 months of pregnancy baby begins to fill out the space in the womb and gets ready to be born.	Gesonde baba: Is jy opgewonde oor jou baba? In die laaste 3 maande van jou swangerskap begin jou baba die hele baarmoeder vol lê, reg om gebore te word.	Usana olusempilweni: Uyaluvuyela usana? Kwezi nyanga zi-3 zokugqibela ukhulelwe usana luzala yonke indawo esibelekweni kwaye selulungele ukuzalwa.
15	24	Tuesday	102
15	24	Wednesday	103	Healthy mum: Feeling tired? It is natural being tired, especially during the last months of pregnancy. Be sure to get plenty of rest.	Gesonde mamma: Voel jy moeg? Dis natuurlik om moeg te wees, veral in die laaste maande van jou swangerskap. Maak seker jy rus genoeg.	Umama osempilweni: Uziva udiniwe? Yindalo ukuziva udiniwe, ingakumbi kwinyanga yokugqibela ukhulelwe. Qiniseka ukuba uphumla ngokwaneleyo.
15	24	Thursday	104
15	24	Friday	105	We hope you find these SMSs helpful, but if you do not want to receive them send a please call me to 0793183080	We hope you find these SMSs helpful, but if you do not want to receive them send a please call me to 0793183080	We hope you find these SMSs helpful, but if you do not want to receive them send a please call me to 0793183080
15	24	Saturday	106
15	24	Sunday	107
16	25	Monday	108	Healthy mum: Remember if you get constant headaches in the front of your head, sudden swelling of hands, feet & face, call ambulance immediately: 021-9370500.	Gesonde mamma: Onthou, as die voorkant van jou kop aanhoudend pyn of jou hande, voete en gesig skielik begin swel, bel onmiddellik ŉ ambulans, 021 937 0500.	Umama osempilweni: Ungalibali qho usiva intloko ngaphambili, ukusoloko udumbe izandla, iinyawo nobuso, utsalele kwangoko inqwelo yezigulane ku-021-9370500
16	25	Tuesday	109
16	25	Wednesday	110	Healthy mum: Can’t wait to have your baby? A month before your due date, you should slow down and prepare for the birth of your baby.	Gesonde mamma: Jy kan seker nie meer wag vir jou baba om te kom nie? ŉ Maand voor jou verwagte datum moet jy rustiger raak en jou regmaak vir die geboorte.	Umama osempilweni: Sewulungxamele usana lwakho? Kwinyanga phambi kokuba ubeleke, kufuneka uphumle ulungiselele ukuzalwa kosana lwakho.
16	25	Thursday	111
16	25	Friday	112	Healthy mum: Have you thought about breastfeeding your baby? Now is the time to decide and prepare.	Gesonde mamma: Het jy al daaroor gedink of jy dalk jou baba gaan borsvoed? Nou is die tyd om te besluit en voor te berei.	Umama osempilweni: Ukhe wacinga ngokuluncancisa usana wlakho? Ngoku lixesha lokwenza izigqibo nokululungiselela.
16	25	Saturday	113
16	25	Sunday	114
17	26	Monday	115	Healthy mum. Breastfeeding is better, easier and cheaper. But not all women can breastfeed. Discuss feeding with the Sister.	Gesonde mamma: Borsvoeding is beter, makliker en goedkoper, maar nie alle vroue kan borsvoed nie. Bespreek jou baba se voeding met die suster.	Umama osempilweni: Ukuncancisa kungcono, kulula kwaye akubizi mali ininzi. Kodwa ayingabo bonke oomama abanokuncancisa. Xoxa ngokuncancisa noMongikazi.
17	26	Tuesday	116
17	26	Wednesday	117
17	26	Thursday	118	Healthy mum: Breast is best for your baby. It is healthier and it has cells that fight against germs.	Gesonde mamma: Borsmelk is die beste vir jou baba. Dit is gesonder en bevat selle wat kieme bestry en jou baba teen siektes help beskerm.	Umama osempilweni: Ibele lelona lingcono kusana lwakho. Lisempilweni kwaye linamajoni omzimba anokunceda ekukhuseleni usana lwakho kwizifo.
17	26	Friday	119
17	26	Saturday	120
17	26	Sunday	121
18	27	Monday	122	Healthy mum: Breastfeeding has benefits for mum too. It may protect you against developing cancer later in life.	Gesonde mamma: Borsvoeding is goed vir die mamma ook. Dit kan keer dat jy later in jou lewe kanker kry.	Umama osempilweni: Ukuncancisa kunceda noomama. Kungakunceda ungabi naso isifo somhlaza kamva ebomini bakho.
18	27	Tuesday	123
18	27	Wednesday	124
18	27	Thursday	125	Healthy mum: Want to shed any of the ‘baby fat’ quickly after birth? Breastfeeding may help. Breastfeeding is good for you and your baby.	Gesonde mamma: Wil jy ná die geboorte graag vinnig van jou 'babavet' ontslae raak? Borsvoeding kan help. Dis goed vir jou én jou baba.	Umama osempilweni: Ufuna ukuphungula 'amafutha osana' ngokukhawuleza emva kokubeleka? Ukuncancisa kunganceda. Ukuncancisa kulungile kusana nakusana lwakho.
18	27	Friday	126
18	27	Saturday	127
18	27	Sunday	128
19	28	Monday	129	Healthy mum: If you want to breastfeed, but have to go back to work soon after birth, discuss your options with the Sister.	Gesonde mamma: As jy wil borsvoed, maar kort ná die geboorte weer moet begin werk, vra die suster hoe jy dit kan hanteer.	Umama osempilweni: Ukuba uyancancisa, kodwa kufuneka ubuyele emsebenzini emva kokubeleka, xoxa ofanele ukwenze noMongikazi.
19	28	Tuesday	130	We hope you find these SMSs helpful, but if you do not want to receive them send a please call me to 0793183080	We hope you find these SMSs helpful, but if you do not want to receive them send a please call me to 0793183080	We hope you find these SMSs helpful, but if you do not want to receive them send a please call me to 0793183080
19	28	Wednesday	131
19	28	Thursday	132
19	28	Friday	133	Healthy baby: You can express breast milk. In that way, baby will be able to get breast milk, when you are not with him/her.	Gesonde baba: Jy kan jou borsmelk uitmelk. Só sal jou baba steeds borsmelk kan drink, al is jy nie self daar nie.	Usana olusempilweni: Ungalicudisa ubisi lwebele. Ngaloo ndlela usana lwakho luzokwazi ukulufumana ubisi lwebele xa ungekho kunye nalo.
19	28	Saturday	134
19	28	Sunday	135
20	29	Monday	136	Healthy mum: Continue a healthy lifestyle. Get plenty of rest, eat a healthy diet and don’t smoke, drink and use drugs.	Gesonde mamma: Volg steeds ŉ gesonde leefstyl. Rus genoeg, eet gesond en moenie rook of alkohol en dwelms gebruik nie.	Qhubeka nokuphila ubomi obusempilweni. Phumla ngokwaneleyo, ukutye ukutya okusempilweni kwaye ungatsyhayi, ungaseli kwaye ungasebenzisi ziyobisi.
20	29	Tuesday	137
20	29	Wednesday	138
20	29	Thursday	139	Healthy mum: Remember to go to the MOU immediately if you have: constant headaches in the front of your head, sudden swelling of hands, feet and face.	Gesonde mamma: Onthou om dadelik kraameenheid toe te gaan as die voorkant van jou kop aanhoudend pyn of jou hande, voete en gesig skielik swel.	Umama osempilweni: Ungalibali ukuya kwangoko kwiMOU ukuba usoloko unentloko ngaphambili, ukudumba kwenzandla, iinyawo nobuso.
20	29	Friday	140
20	29	Saturday	141
20	29	Sunday	142
21	30	Monday	143	Healthy mum: Having support during labour is important. Make plans to have support from a partner, Fridayend or family member.	Gesonde mamma: Dis belangrik dat iemand jou ondersteun terwyl jy kraam. Reël met ŉ ouer, vriend of familielid om daar te wees.	Umama osempilweni: Ukufumana inkxaso xa uyobeleka kubalulekile. Yenza izicwangciso ukuba iqabane lakho likuxhase, umhlobo okanye ilungu losapho.
21	30	Tuesday	144
21	30	Wednesday	145	Healthy mum: Having a new-born is exciting and tiring. Make plans to have support when you get home from hospital.	Gesonde mamma: Om ŉ pasgebore baba te hê is opwindend, maar kan jou ook moeg maak. Reël dat iemand jou sal ondersteun wanneer jy en jou baba huis toe gaan.	Umama osempilweni: Ukuba nomntwana omtsha kuyavuyisa kwaye kuyadinisa. Yenza izicwangciso zokufumana inkxaso xa ubuyela ekhaya usuka esibhedlele.
21	30	Thursday	146
21	30	Friday	147	Healthy mum: It’s time to get ready for birth. Make plans for how you are going to get to the MOU. Make arrangements for transport.	Gesonde mamma: Dis nóú tyd om jou op die geboorte voor te berei. Dink aan hoe jy by die kraameenheid gaan kom. Reël vervoer.	Umama osempilweni: Lixesha nokuhlala ulindele ukubeleka. Yenza izicwangciso zokuba uza kuya njani eMOU. Yenza amalungiselelo ento yokukhwela.
21	30	Saturday	148
21	30	Sunday	149
22	31	Monday	150	Healthy mum: Bleeding, water breaking, or labour pains are signs of labour. This means it is time to go to the MOU.	Gesonde mamma: Wanneer jy begin kraam, sal jy begin bloei, jou water sal breek of jy sal kraampyne kry. Dít beteken dis tyd om kraameenheid toe te gaan.	Umama osempilweni: Ukopha, ukugqabhuka amanzi okanye iintlungu zokubeleka ziimpawu zokuba uza kubeleka. Loo nto ithetha ukuba lixesha lokuba uye eMOU.
22	31	Tuesday	151
22	31	Wednesday	152
22	31	Thursday	153
22	31	Friday	154	Healthy mum: When labour starts, check time between labour pains. 3 labour pains in 10 minutes means you should go to the MOU.	Gesonde mamma: Wanneer jy begin kraam, kyk hoe ver uitmekaar die kraampyne is. Drie kraampyne in 10 minute beteken jy moet kraameenheid toe gaan.	Umama osempilweni: Xa uqala ukulunywa, jonga ixesha ezishiyana ngalo iintlungu. Ukufumana iintlungu kathathu kwimizuzu eli-10 kuthetha ukuba yiya eMOU.
22	31	Saturday	155
22	31	Sunday	156
23	32	Monday	157	We hope you find these SMSs helpful, but if you do not want to receive them send a please call me to 0793183080	We hope you find these SMSs helpful, but if you do not want to receive them send a please call me to 0793183080	We hope you find these SMSs helpful, but if you do not want to receive them send a please call me to 0793183080
23	32	Tuesday	158
23	32	Wednesday	159	Healthy mum: It’s a good idea to pack your bags now. Pack one bag for you, and one for baby.	Gesonde mamma: Kry nou jou en baba se goedjies bymekaar. Pak ŉ sak vir jou én een vir jou baba.	Umama osempilweni: Yimbono entle ukuyipakisha ngoku ibhegi yakho. Pakisha ibhegi yakho kunye neyomntwana.
23	32	Thursday	160
23	32	Friday	161	Healthy mum: Pack your bag: 2 pks large sanitary towels, 2 rolls toilet paper, toiletries, 4 panties, night gown, ante natal card.	Gesonde mamma: Pak nou jou sak: Onthou 2 pakke groot sanitêre doekies, 2 rolle toiletpapier, toiletware, 4 broekies, nagklere en jou kliniekkaart.	Umama osempilweni: Pakisha ibhegi yakho: iipakethi ezi-2 zaxa usexesheni, imiqulu emi-2 yamaphepha angasese, iipenti ezi-4, igawuni nekhadi lasekliniki.
23	32	Saturday	162
23	32	Sunday	163
24	33	Monday	164
24	33	Tuesday	165	Healthy mum: Pack something to eat so you have energy for labour. Also pack a phone card or make sure you have airtime to make calls.	Gesonde mamma: Pak ook iets om te eet sodat jy energie sal hê vir die geboorte. Onthou ook ŉ foonkaart, of sorg dat jy genoeg lugtyd het om te kan bel.	Umama osempilweni: Zifakele into yokutya ukuze ubenamandla xa ubeleka. Faka nekhadi lefowuni okanye uqinisekise ukuba unomoya wokwazi ukufowuna.
24	33	Wednesday	166
24	33	Thursday	167
24	33	Friday	168	Healthy mum: Pack baby’s bag: 1 pk disposable nappies, 1 face cloth, 1 bar baby soap, 2 baby blankets, baby clothes, cotton wool.	Gesonde mamma: Pak nou baba se sak: Onthou 1 pak weggooidoeke, 1 waslap, 1 koekie babaseep, 2 babakombersies, babaklere en watte ('kapok').	Umama osempilweni: Pakisha ibhegi yomntwana. Ipakethi ibe-1 yamanapkeni alahlwayo, ivasilaphu, isepha, iingubo ezi-2 zomntwana, impahla yomntwana, umqhaphu.
24	33	Saturday	169
24	33	Sunday	170
25	34	Monday	171	Healthy mum: If you are not going to breast feed, remember to pack 2 baby feeding cups and a cup cleaning solution in your baby-bag.	Gesonde mamma: As jy nie gaan borsvoed nie, onthou ook om 2 babatuitkoppies en ontsmetmiddel in jou babasak te pak.	Umama osempilweni: Ukuba zwuzoncancisa, ungalibali ukupakisha iipayinti ezi-2 zomntwana nepayinti yokucoca ezi zinto zibekwibhegi yomntwana.
25	34	Tuesday	172
25	34	Wednesday	173
25	34	Thursday	174
25	34	Friday	175	Healthy mum: Having a baby is a big change in your life. It is normal to feel tired and exhausted after birth.	Gesonde mamma: ŉ Baba is ŉ groot verandering in jou lewe. Dis normaal om ná die geboorte moeg en uitgeput te voel.	Umama osempilweni: Ukuba nomntwana lutshintsho olukhulu empilweni yakho. Kuqhelekile ukuziva udiniwe udangele emva kokubeleka.
25	34	Saturday	176
25	34	Sunday	177
26	35	Monday	178	Healthy mum: Look after yourself after birth. Make sure you have support, eat well and get as much rest as you can. Sleep when baby sleeps.	Gesonde mamma: Pas jouself mooi op ná die geboorte. Maak seker jy het genoeg hulp, eet gesond en rus soveel jy kan. Slaap wanneer die baba slaap.	Umama osempilweni: Zikhathalele emva kokubeleka. Qiniseka ukuba ufumana inkxaso, utya kakuhle uphumle ngokwaneleyo kangangoko unako. Lala xa umntwana elele.
26	35	Tuesday	179
26	35	Wednesday	180	Healthy mum: If you feel hopeless, cry easily and feel you are unable to cope with a new baby, speak to your health care provider.	Gesonde mamma: As jy moedeloos voel, huilerig is en voel of die nuwe baba vir jou te veel is, praat met jou dokter/suster.	Umama osempilweni: Ukuba uziva ungenathemba, ulila nje kwaye uziva ungakwazi kumelana nokuba nomntwana omtsha, thetha nonompilo.
26	35	Thursday	181
26	35	Friday	182	Healthy mum: Some new mothers feeling depressed after having a baby. If you are not coping, speak to someone.	Gesonde mamma: Party nuwe mammas voel depressief nadat hulle babas gekom het. As jy sukkel, praat met iemand.	Umama osempilweni: Abanye oomama abatsha baziva bedakumbile emva kokuba nomntwana. Ukuba awukwazi kumelana noko, yiba nomntu othetha naye.
26	35	Saturday	183
26	35	Sunday	184
27	36	Monday	185	We hope you find these SMSs helpful, but if you do not want to receive them send a please call me to 0793183080	We hope you find these SMSs helpful, but if you do not want to receive them send a please call me to 0793183080	We hope you find these SMSs helpful, but if you do not want to receive them send a please call me to 0793183080
27	36	Tuesday	186
27	36	Wednesday	187	Healthy mum: You need to register your baby with Home Affairs. You can do this at the MOU Mondayay to Fridayday, 8:30-14:00.	Gesonde mamma: Jy moet jou baba by Binnelandse Sake registreer. Jy kan dit op Maandae tot Vrydae tussen 08:30 en 14:00 by die kraameenheid doen.	Umama osempilweni: Kufuneka umbhalise umntwana wakho kwaNdabazabantu. Oku ungakwenza kwiMOU ngoMvulo ukuya kutsho ngoLwesihlanu, ngo-8h30-14h30.
27	36	Thursday	188
27	36	Friday	189	Healthy mum: When you register your baby with Home Affairs, bring mother and father’s IDs and baby’s Road to Health card.	Gesonde mamma: Wanneer jy jou baba by Binnelandse Sake registreer, het jy jou en die pa se ID sowel as die baba se kliniekkaart nodig.	Umama osempilweni: Xa ubhalisa umntwana wakho kwaNdabazabantu, yiza neSazisi sikamama nesikatata kunye neKhadi lomntwana laseKliniki.
27	36	Saturday	190
27	36	Sunday	191
28	37	Monday	192	Healthy mum: Have you thought about family planning/contraception? Discuss family planning with the Sister before you give birth.	Gesonde mamma: Het jy al aan gesinsbeplanning/voor-behoeding ná die geboorte gedink? Bespreek dit met die suster voordat jou baba kom.	Umama osempilweni:Ukhe wacinga ngokucwangcisa usapho/ngocwangciso? Xoxa ngokucwangcisa noMongikazi phambi kokubeleka.
28	37	Tuesday	193
28	37	Wednesday	194	Healthy baby: Your baby needs care to remain healthy. Remember to attend baby wellness clinic with your baby.	Gesonde baba: Jou baba het sorg nodig om gesond te bly. Onthou om jou baba gereeld babakliniek toe te neem.	Usana olusempilweni: Usana lwakho lufuna ukukhathalelwa ukuze luhlale lusempilweni. Ungalibali ukuya nosana lwakho kwikliniki ejongene nempilo yosana.
28	37	Thursday	195
28	37	Friday	196	Healthy baby: Vaccinations can prevent your baby getting a serious illness (TB, Polio & others). The clinics do will the vaccinations and guide you.	Gesonde baba: Inentings kan keer dat jou baba ŉ ernstig siekte (soos TB en polio) kry. Die kliniek sal jou baba inent en jou raad gee.	Usana olusempilweni: Ugonyo lungaluthintela usana ekufumaneni izifo ezinzima (iTB, ipoliyo nezinye). Iikliniki ziza kwenza ugonyo kwaye zikuncede.
28	37	Saturday	197
28	37	Sunday	198
29	38	Monday	199	Healthy mum: Taking care of a baby can be tiring. Remember you are not alone. Ask clinic staff about any concerns.	Gesonde mamma: Dit kan uitputtend wees om na ŉ baba om te sien. Onthou, jy's nie alleen nie. Vra die kliniekpersoneel as iets jou bekommer.	Umama osempilweni: Ukukhathalela usana kungadinisa. Khumbula ukuba awuWednesdaywa. Buza nangantoni na ekuxhalabisayo kubasebenzi basekliniki.
29	38	Tuesday	200
29	38	Wednesday	201	Healthy mum: Remember to discuss any concern regarding your and your baby’s health with the Sister.	Gesonde mamma: Onthou om enige probleme met jou en jou baba se gesondheid met die suster te bespreek.	Umama osempilweni: Ungalibali ukuxoxa noMongikazi ngoko kukuxhalabisayo malunga nekhadi lakho nelosana lwakho.
29	38	Thursday	202
29	38	Friday	203	Healthy mum: You are almost there! Congratulations on a healthy pregnancy and good luck with the birth.	Gesonde mamma: Jy's amper daar! Geluk met jou gesonde swangerskap, en sterkte met die geboorte.	Umama osempilweni: Sewuzokufika! Siyavuyisana nawe ngokuba sempilweni uxa khulelwe kwaye sikunqwenelela okuhle xa ubeleka.
29	38	Saturday	204
29	38	Sunday	205
30	39	Monday	206
30	39	Tuesday	207
30	39	Wednesday	208
30	39	Thursday	209
30	39	Friday	210
30	39	Saturday	211
30	39	Sunday	212
31	40		213
			208
			209

## Sheet: 10weeks
Week	Week of pregnancy	Day of week		English	Afrikaans	Xhosa
		Friday	0
		Saturday	1	Welcome: you have signed up for SMSs about pregnancy. You can save this number on your phone so you can identify these SMSs.	Welkom. Jy het vir SMS'e oor swangerskap geregistreer. Stoor hierdie nommer op jou foon sodat jy die SMS'e kan uitken.	Wamkelekile: usayinele iiSMS ezimalunga nokukhulelwa. Ungayigcina le nombolo kwifowuni yakho ukuze uzazi ezi SMS
		Saturday	1	The SMSes will start with 'healthy mum' & 'healthy baby'. If you do not want to receive these SMSs send a please call me to 0793183080	Hi. Elke SMS oor swangerskap sal met "Gesonde mamma" of "Gesonde baba" begin. As jy dit nié wil ontvang nie, stuur ŉ "Please call me" 0793183080	IiSMS ezimalunga nokukhulelwa zizoqala 'ngomama osempilweni' 'nosana olusempilweni'. Ukuba awufuni kuzifumana ezi SMS thumela umyalezo othi mandikufowunele 0793183080
		Sunday	2
1	11	Monday	3	Congratulations, you're going to have a baby! Pregnancy is not an illness, but it is important to look after your health. Watch out for SMSs with tips.	Geluk, jy's swanger! Swangerskap is nie ŉ siekte nie, maar jy moet steeds sorg dat jy so gesond moontlik bly. Wees op die uitkyk na ons SMS'e met wenke.	Siyavuyisana nawe, uza kuba nomntwana! Ukukhulelwa ayikokugula, kodwa kubalulekile ukuyihoya impilo yakho. Lindela iiSMS ezinamanqaku aluncedo.
1	11	Tuesday	4	Healthy mum: You need to look after yourself to make sure you have a healthy baby and an easy pregnancy. So please attend all clinic visits.	Gesonde mamma: Jy moet mooi na jouself kyk om ŉ gesonde baba en ŉ maklike swangerskap te hê. So, besoek asseblief die kliniek gereeld.	Umama osempilweni: Kufuneka uzihoye ukuqinisekisa ukuba unosana olusempilweni nokukhulelwa okungekho nzima. Ngoko ke nceda uye rhoqo ekliniki.
1	11	Wednesday	5	Healthy baby: During the first 12 weeks of pregnancy, baby’s organs (heart & lungs) will be formed. It is important to stay healthy.	Gesonde baba: In die eerste 12 weke van jou swangerskap word die baba se organe (hart en longe) gevorm. Dis belangrik dat jy gesond bly.	Usana olusempilweni: Kwiiveki zokuqala ezili-12 zokukhulelwa, amalungu osana (intliziyo nemiphunga iza kubakho. Kubalulekile ukuhlala usempilweni.
1	11	Thursday	6	Healthy mum: What you put in your body affects how your baby grows and develops. It is important not to smoke, drink alcohol, or use drugs.	Gesonde mamma: Wat jy eet, drink en doen, beïnvloed hoe jou baba groei en ontwikkel. Moenie rook en alkohol of dwelms gebruik nie.	Umama osempilweni: Okufaka emzimbeni wakho kuchaphazela ukukhula komntwana. Kubalulekile ukungatshayi, ukungaseli tywala, okanye ukungasebenzisi ziyobisi.
1	11	Friday	7	Healthy mum: Pregnancy is not an illness, but medical care is important for a healthy pregnancy. Attend check-ups at your clinic.	Gesonde mamma: Swangerskap is nie ŉ siekte nie, maar goeie mediese sorg is belangrik vir ŉ gesonde swangerskap. Gaan gereeld vir ondersoeke by jou kliniek.	Umama osempilweni: Ukukhulelwa ayikokugula, kodwa uncedo lwezempilo lubalulekile ukuze ukukhulelwa kubesempilweni. Yiya uyokujongwa kwikliniki ohamba kuyo.
1	11	Saturday	8	Healthy mum: Early pregnancy may cause discomfort such as nausea and vomiting. If you have other symptoms, speak to the Sister.	Gesonde mamma: Vroeg in jou swangerskap kan jy naar wees en opbring. As jy enige ander simptome ervaar, gesels met die klinieksuster.	Umama osempilweni: Iinyanga zokuqala ukhulelwe zingabangela ungaziva kakuhle njengokubanesicaphucaphu nokugabha. Ukuba unezinye iimpawu, thetha noMongikazi.
1	11	Sunday	9	Healthy baby: Folic acid decreases the risk of serious birth defects (body and mental). Remember to take these tablets every day.	Gesonde baba: Foliensuur verlaag die risiko van ernstige (liggaamlike én geestelike) afwykings by geboorte. Onthou om elke dag jou foliensuurpille te drink.	Usana olusempilweni: Iipilisi ezinceda xa ukhulelwe zinciphisa iingxaki zokubeleka (emzimbeni nasengqondweni). Ungalibali ukuzisela ezi pilisi yonke imihla.
2	12	Monday	10	Healthy baby: An x-ray may harm your baby. Please tell your health care provider that you are pregnant if they want to take x-rays.	Gesonde baba: ŉ X-straalondersoek kan skadelik wees vir jou baba. As jou dokter/suster X-straalfoto's wil neem, sê vir hulle jy is swanger.	Usana olusempilweni: I-eksreyi ingalonzakalisa usana lwakho. Nceda uxelele unompilo ukuba ukhulelwe ukuba bafuna ukukufaka kwi-eksreyi.
2	12	Tuesday	11	Healthy mum: Remember to report to Sister if you experience any worrying symptoms during your pregnancy.	Gesonde mamma: Onthou om vir die suster te sê as jy gedurende jou swangerskap enige simptome ervaar wat jou bekommer.	Umama osempilweni: Ungalibali ukumxelela uMongikazi ukuba kukho iimpawu onazo ezikukhathazayo ngeli xesha usakhulelwe.
2	12	Wednesday	12	Healthy baby: The clinic gives you iron and folic acid tablets to ensure baby’s health and development. Remember to take the tablets daily.	Gesonde baba: Die kliniek sal vir jou yster- en foliensuurpille gee om te sorg dat jou baba gesond is en goed ontwikkel. Onthou om dit elke dag te drink.	Usana olusempilweni: Ikliniki iza kukunika iipilisi ze-ayoni ukuqinisekisa ukuba usana lwakho luyakhula. Ungalibali ukuzisela iipili yonke imihla.
2	12	Thursday	13	Healthy baby: Remember to take iron. Iron ensures that your baby gets enough oxygen, helping your baby grow and develop normally.	Gesonde baba: Onthou om jou ysterpille te drink. Yster sorg dat jou baba genoeg suurstof kry om goed te groei en normaal te ontwikkel.	Usana olusempilweni: Ungalibali ukutya i-ayoni. I-ayoni iqinisekisa ukuba usana lufumana i-oxijini eyaneleyo, ukunceda usana lwakho lukhule ngokwesiqhelo.
2	12	Friday	14	Healthy baby: Make sure you know your HIV status so you can get extra care if you are HIV+. Medicine can lower the risk of your baby getting HIV.	Gesonde baba: Maak seker jy ken jou MIV-status. As jy MIV+ is, het jy ekstra sorg nodig. Medisyne kan help keer dat jou baba ook MIV kry.	Usana olusempilweni: Qinisekisa ukuba uyasazi isimo sakho seHIV ukuze ufumane isihoyo ukuba uHIV. Amayeza anganciphisa ukosuleleka yiHIV kosana lwakho.
2	12	Saturday	15	Healthy mum: Healthy eating habits are important for both you and your baby. Make sure you get lots of fruit, vegetables and milk.	Gesonde mamma: Gesonde eetgewoontes is belangrik vir jou én jou baba. Sorg dat jy genoeg vrugte, groente en melk inneem.	Usana olusempilweni: Iindlela zokutya ezisempilweni zibalulekile kuwe nosana lwakho. Qinisekisa ukuba utya iziqhamo nemifuno emininzi nobisi.
2	12	Sunday	16	Healthy mum: Your health is important for your baby. Sexually Transmitted Infection (STI) is harmful for you and your baby.	Gesonde mamma: Jou gesondheid is belangrik vir jou baba. Seksueel oordraagbare infeksies ("STI's") is skadelik vir jou én jou kind.	Umama osempilweni:Impilo yakho ibalulekile kusana lwakho. Izifo ezosuleleka ngokwesondo (iSTI) yingozi kuwe nosana lwakho.
3	13	Monday	17	Healthy mum: If you have a yellowish/greenish, smelly discharge, tell the Sister. You may have a STI and need treatment.	Gesonde mamma: Sê vir die suster as jy ŉ gelerige/groenerige afskeiding het wat sleg ruik. Dalk het jy ŉ SOI ("STI's") wat behandel moet word.	Umama osempilweni: Ukuba ngaphantsi uphuma into ebutyheli/eluhlaza nenukayo, xelela uMongikazi. Usenokuba uneSTI kwaye udinga unyango.
3	13	Tuesday	18	Healthy mum: Please make sure you get treatment if you are diagnosed with a STI. Treatment is important for you and baby.	Gesonde mamma: As jy met ŉ SOI ("STI's") gediagnoseer word, sorg asseblief dat jy behandeling kry. Dit is belangrik vir jou én jou baba.	Umama osempilweni: Nceda uqinisekise ukuba ufumana unyango ukuba ufunyaniswe uneSTI. Unyango lubalulekile kuwe nosana.
3	13	Wednesday	19	Healthy mum: If you are over 30 or HIV+, the clinic will do a pap-smear to check if the cervix (mouth of the womb) is healthy.	Gesonde mamma: As jy ouer as 30 of MIV+ is, sal die kliniek ŉ papsmeer doen om seker te maak dat die serviks (Monday van die baarmoeder) gesond is.	19.Ukuba ungaphezu kweninyaka eyi30 okanye uneHIV, ikliniki iza kuhlola iiseli ezikumlomo wesizalo (umlomo wesibeleko) ukuba usempilweni awunamhlaza.
3	13	Thursday	20	Healthy mum: A pap-smear can detect abnormal cells that may later become cervical cancer - but which can be cured if detected early.	Gesonde mamma: ŉ Papsmeer kan abnormale selle opspoor wat later servikale kanker kan word. As dit vroeg genoeg opgespoor word, is dit geneeslik.	Umama osempilweni: Uhlolo lwesibeleko lujonga iiseli ezingalunganga ezinobangela umhlaza wesibeleko - uyanyangeka ukuba ufunyaniswe kwangethuba.
3	13	Friday	21	Healthy mum: If clinic does a pap-smear, remember to ask for the results at your next clinic visit. Remember you can be treated.	Gesonde mamma: As die kliniek ŉ papsmeer doen, vra by jou volgende besoek vir die uitslae. Onthou, as daar iets fout is, kan dit behandel word.	Umama osempilweni: Ukuba ikliniki ihlola isibeleko, ungalibali ukufuna iziphumo zoko xa uphinde waya ekliniki. Khumbula unganyangeka.
3	13	Saturday	22	Healthy mum: Sister checks bloods to see if you have a sexually transmitted infection, diabetes or HIV and need extra care.	Gesonde mamma: Die suster sal jou bloed toets om te kyk of jy ŉ seksueel oordraagbare infeksie, diabetes of MIV het en dalk ekstra sorg moet kry.	Umama osempilweni: Umongikazi ujonga igazi ukujonga ukuba awunasifo sosuleleka ngokwesondo, iswekile okanye iHIV kwaye uza kudinga isihoyo.
3	13	Sunday	23	Healthy mum: Sister may also check to see if you have enough iron in your blood. This is important to keep you and baby healthy.	Gesonde mamma: Die suster kan ook kyk of jy genoeg yster in jou bloed het. Yster is belangrik om jou én jou baba gesond te hou.	Umama osempilweni: Umongikazi kwakho angakuhlola ukuba yanele na i-ayoni egazini lakho. Kubalulekile oku ukukugcina wena nosana nisempilweni.
4	14	Monday	24	Healthy baby: The clinic check your blood type. If you are rhesus-negative, baby will need medication after birth.	Gesonde baba: Die kliniek sal jou bloedgroep bepaal. As jy resusnegatief is, sal jou baba ná geboorte medisyne nodig kry.	Usana olusempilweni: Ikliniki ijonga uhlobo lwegazi lakho. Ukuba uneengxaki ezifumaneka egazini, usana kufuneka lufumene amayeza emva kokuba ubelekile.
4	14	Tuesday	25	Healthy mum: Tests during pregnancy are important. Treatment for anaemia or STI ensure mum is healthy and baby is born healthy.	Toetse gedurende jou swangerskap is belangrik. Behandeling vir bloedarmoede of ŉ SOI ("STI's") sorg dat jy gesond bly en jou baba gesond gebore word.	Umama osempilweni: Ukuhlolwa xa ukhulelwe kubalulekile. Ukunyangwa komlambo okanye kweSTI kuqinisekisa ukuba umama usempilweni nosana luzalwa lusempilweni.
4	14	Wednesday	26	Healthy mum: Remember to ask for the result of you pap-smear. The clinic may not contact you to tell you the result of the pap-smear..	Gesonde mamma: Onthou om vir die uitslae van jou papsmeer te vra. Dalk bel die kliniek jou nie uit hul eie met die uitslae nie.	Umama osempilweni: Ungalibali ukufuna iziphumo zokuhlolwa kwesibeleko. Ikliniki ayikwazi kuqhagamshelana nawe ikuxelele ngeziphumo zokuhlolwa kwesibeleko.
4	14	Thursday	27	Healthy baby: Drinking alcohol during pregnancy, (ESPECIALLY the first 12 weeks!) can cause major abnormalities. Don’t drink alcohol!	Gesonde baba: As jy gedurende jou swangerskap (VERAL in die eerste 12 weke) alkohol drink, kan dit ernstige afwykings veroorsaak. Moenie alkohol drink nie!	Usana olusempilweni: Ukusela utywala ukhulelwe, (INGAKUMBI kwiiveki zokuqala ezili-12!) kungabangela iingxaki zeempawu ezingaqhelekanga. S'ukusela utywala!
4	14	Friday	28	Healthy baby: Even after the first 12 weeks, baby is still at risk if you drink. Speak to the Sister if you have an alcohol problem.	Gesonde baba: Selfs ná die eerste 12 weke is jou baba steeds in gevaar as jy drink. Praat met die suster as jy ŉ alkoholprobleem het.	Usana olusempilweni: Nasemva kweeveki ezili-12 zokuqala, usana lusesengxakini ukuba uyasela. Thetha noMongikazi ukuba unengxaki yokusela.
4	14	Friday	28	We hope you find these SMSs helpful, but if you do not want to receive them send a please call me to 0793183080	We hope you find these SMSs helpful, but if you do not want to receive them send a please call me to 0793183080	We hope you find these SMSs helpful, but if you do not want to receive them send a please call me to 0793183080
4	14	Saturday	29	Healthy baby: Drinking alcohol during pregnancy can cause foetal alcohol syndrome. Your child could be affected for life.	Gesonde baba: Alkoholgebruik gedurende swangerskap kan fetale alkoholsindroom veroorsaak. Dit kan jou kind lewenslange skade aandoen.	Usana olusempilweni: Ukusela utywala ukhulelwe kubangela iingxaki zokungemi kakuhle emzimbeni ngenxa yotywala. Usana lunokuba nale ngxaki ubomi balo bonke.
4	14	Sunday	30	Healthy baby: Think before you drink! Foetal alcohol syndrome gives children learning difficulties and behavioural problems for life.	Gesonde baba: Dink voor jy drink! Fetale alkoholsindroom veroorsaak lewenslange leer- en gedragsprobleme by kinders.	Usana olusempilweni: Cinga phambi kokuba usele! Ukungemi kakuhle emzimbeni kwenza abantwana babeneengxaki zokufunda neengxaki zesimo sabo ubomi babo bonke.
5	15	Monday	31	Healthy baby: Taking drugs can affect your baby. Drugs can cause major abnormalities especially in the first 12 weeks. Don’t take drugs.	Gesonde baba: Dwelmgebruik gedurende swangerskap is sleg vir jou baba, veral in die eerste 12 weke. Dit kan ernstige afwykings veroorsaak. Bly weg daarvan.	Usana olusempilweni: Iziyobisi zinganengxaki kusana. Zenza umonakalo emzimbeni kwiiveki zokuqala ezili-12. S'ukusebenzisa iziyobisi.
5	15	Tuesday	32	Healthy baby: Even after 12 weeks, taking drugs can cause abnormalities. Speak to the Sister if you use drugs.	Gesonde baba: Selfs ná die eerste 12 weke kan dwelms abnormaliteite veroorsaak. Praat met die suster as jy dwelms gebruik.	Usana olusempilweni:Nasemva kweeveki ezili-12, ukusebenzisa iziyobisi kwenza iingxaki ezingaqhelekanga. Thetha noMongikazi ukuba usebenzisa iziyobisi.
5	15	Wednesday	33	Healthy baby: If you need help to stop drinking or taking drugs, speak to the Sister or call Vivian at the Parent Centre: 021-7620116	Gesonde baba: As jy hulp nodig het om op te hou drink of dwelms gebruik, praat met die suster of bel Vivian by die Ouersentrum, 021 762 0116.	Usana olusempilweni: Ukuba ufuna uncedo lokuyeka ukusela okanye iziyobisi, thetha noMongikazi okanye ufowunele uVivian kwiZiko labazali: ku-021-7620116
5	15	Thursday	34	Healthy mum: Smoking deprives your baby of oxygen and can affect baby’s growth. Speak to the Sister if you need help to stop.	Gesonde mamma: As jy rook, kry jou baba te min suurstof en kan dan te stadig groei. Praat met die suster as jy hulp nodig het om op te hou.	Umama osempilweni: Ukutshaya kwenza kubenzima ukuba usana lufumane i-oksijini kwaye kungalwenza lungakhuli kakuhle. Thetha noMongikazi ukuba ufuna uncedo.
5	15	Friday	35	Healthy mum: If you have problems and need someone to talk to, you can contact Vivian at the Parent Centre 021-7620116.	Gesonde mamma: As jy ŉ probleem het waaroor jy met iemand wil gesels, bel Vivian by die Ouersentrum, 021 762 0116.	Umama osempilweni: Ukuba uneengxaki kwaye ufuna umntu onokuthetha naye, qhagamshelana noVivian kwiZiko labazali: ku-021-7620116
5	15	Saturday	36	Healthy mum: Many medicines are not safe to use during pregnancy. Tell your health care provider and pharmacist that you are pregnant.	Gesonde mamma: Gedurende swangerskap is daar baie medisyne waarvan jy liewer moet wegbly. Vertel jou dokter/suster/apteker jy is swanger.	Umama osempilweni: Amayeza amaninzi akakhuselekanga ukuba angasetyenziswa xa ukhulelwe. Xelela unompilo nosomayeza ukuba ukhulelwe.
5	15	Sunday	37	Healthy mum: Talk to your health care provider about medicine. Only take medicine prescribed by a midwife, nurse or doctor.	Gesonde mamma: Gesels met jou dokter/suster/vroedvrou oor medisyne. Drink net medisyne wat een van hulle voorskryf.	Umama osempilweni: Thetha nonompilo ngamayeza. Sebenzisa amayeza owaxelelwe ngumongikazi, umongikazi okanye ugqirha ukuba ungawasebenzisa.
6	16	Monday	38	Healthy mum: How are you doing? If you are not happy about your pregnancy or if you have any concerns, speak to the Sister.	Gesonde mamma: Hoe gaan dit met jou? As iets van jou swangerskap jou pla of jy oor enigiets bekommerd is, gesels met die suster.	Umama osempilweni: Unjani? Ukuba ukukhulelwa kwakho akukonwabisanga okanye kukho into ekuxhalabisayo, thetha noMongikazi.
6	16	Tuesday	39	Healthy mum: It is important that you look after your own well-being. Be good to yourself and make sure you have people to support you.	Gesonde mamma: Dit is belangrik dat jy na jou eie welstand omsien. Wees goed vir jouself en maak seker dat jy mense het wat jou ondersteun.	Umama osempilweni: Kubalulekile ukuba uyihoye impilo yakho. Ziphathe kakuhle uqinisekise ukuba bakho abantu abaza kukuxhasa.
6	16	Wednesday	40	Healthy mum: Is alcohol or drug use or an abusive partner worrying you? For help, contact Vivian at Parent Centre: 021-7620116	Gesonde mamma: Bekommer jy jou oor alkohol- of dwelmgebruik, of mishandel jou man/kêrel jou? Kry hulp. Bel Vivian by die Ouersentrum, 021 762 0116.	Umama osempilweni: Uhlutshwa butywala, ziziyobisi okanye umlingane okuphethe kakubi? Ukuba ufuna uncedo, fowunela uVivian kwiZiko labazali: ku-021-7620116
6	16	Thursday	41	Healthy mum: Remember if cervical cancer is treated early, it can be cured. Make sure you know the result of your pap-smear.	Gesonde mamma: Onthou, as servikale kanker vroeg genoeg behandel word, kan dit genees. Sorg dat jy die uitslae van jou papsmeer kry.	Umama osempilweni:Khumbula ukuba umhlaza wesibeleko unyangwa kwangethuba, unganyangeka. Qiniseka ukuba uyazazi iziphumo zokuhlolwa kwesibeleko sakho.
6	16	Friday	42	Healthy baby: Around week 18 you will begin to feel the baby move, first like little flutters, then as kicking.	Gesonde baba: Teen ongeveer week 18 sal jy begin voel hoe die baba beweeg - eers fladder dit net, dan sal jy skoppe begin voel.	Usana olusempilweni: Malunga neveki ye-12 uza kumva eshukuma umntwana, kuqala uzakuva into eyenzekayo, uve emva koko ekhaba.
6	16	Saturday	43	Healthy baby: When baby kicks, you must feel it kicking 10 times daily. If baby does not kick 10 times daily, go straight to the MOU.	Gesonde baba: As die baba begin skop, moet jy dit elke dag minstens 10 keer voel. As die baba nie 10 keer per dag skop nie, gaan dadelik kraameenheid toe.	Usana olusempilweni: Xa usana lukhaba, kufuneka uluve lukhaba izihlandlo ezili-10 ngosuku. Ukuba alukhabi izihlandlo ezili-10 ngosuku, yiya kwangoko eMOU.
6	16	Sunday	44	We hope you find these SMSs helpful, but if you do not want to receive them send a please call me to 0793183080	We hope you find these SMSs helpful, but if you do not want to receive them send a please call me to 0793183080	We hope you find these SMSs helpful, but if you do not want to receive them send a please call me to 0793183080
7	17	Monday	45	Healthy baby: Has your baby kicked 10 times today? If not, go straight to the MOU - daytime, the clinic; night-time, the labour ward.	Gesonde baba: Het jou baba vandag 10 keer geskop? Indien nie, gaan dadelik kraameenheid toe - bedags die kliniek; snags die kraamsaal.	Ingaba lukhabe izihlandlo ezili-10 namhlanje? Ukuba akunjalo, yiya kwangoko kwiMOU - emini, ekliniki. Ukuba kusebusuku yiya kwicala lokubelekisela.
7	17	Tuesday	46
7	17	Wednesday	47	Healthy mum: Did you have a pap-smear? If yes, have you asked for the results? Remember it detects cervical cancer so you get early treatment.	Gesonde mamma: Het jy ŉ papsmeer gehad en vir die uitslae gevra? Dié toets spoor servikskanker (by die baarmoederMonday) op om dit vroegtydig te behandel.	Umama osempilweni: Ingaba ubuhlolwe isibeleko? Ukuba uyavuma, ubuzibuzile iziphumo zoko? Khumbula lujonga umhlaza wesibeleko ukuze unyangwe kwangethuba.
7	17	Thursday	48
7	17	Friday	49	Healthy mum: Exercise in pregnancy is important. Keeping fit will help make you more comfortable and help you have an easier birth.	Gesonde mamma: Dis belangrik dat jy gedurende swangerskap oefen. Fiksheid help jou goed voel en dra by tot ŉ makliker geboorte.	Umama osempilweni: Kubalulekile ukuzilolonga xa ukhulelwe. Ukuzigcina usegazini kuza kwenza uhlale ukhululekile kukwenze ubeleke lula.
7	17	Saturday	50
7	17	Sunday	51
8	18	Monday	52
8	18	Tuesday	53	Healthy mum: Stay fit during pregnancy. This will help reduce discomforts such as swelling, constipation, and swollen veins.	Gesonde mamma: Bly fiks gedurende jou swangerskap. Dit sal ongemak soos swelling, hardlywigheid en opgehewe are help verminder.	Umama osempilweni: Hlala usegazini xa ukhulelwe. Oku kuza kukunceda unciphise ukungakhululeki okufana nokudumba, ukuqhinwa nokudumba kwemithambo.
8	18	Wednesday	54
8	18	Thursday	55
8	18	Friday	56	Healthy mum: Exercise is great, but if you are ill or experience pregnancy complications speak to your doctor before you start exercising.	Gesonde mamma: Oefening is goed, maar as jy siek is of enige komplikasies ervaar, gesels liewer met jou dokter voordat jy begin oefen.	Umama osempilweni: Ukujima kubalulekile, kodwa ukuba uyagula okanye ufumana iingxaki zokukhulelwa thetha nogqirha wakho phambi kokuba uqale ukujima.
8	18	Saturday	57
8	18	Sunday	58
9	19	Monday	59	Healthy mum: Sex during pregnancy is generally safe. If you have pain or are worried about it, discuss with your health care provider.	Gesonde mamma: Seks gedurende swangerskap is oor die algemeen veilig. As dit pynlik is of jou bekommer, bespreek dit met jou dokter/suster.	Umama osempilweni: Kukhuselekile ukwabelana ngesondo ukhulelwe. Ukuba uva iintlungu okanye kuyakukhathaza oko, xoxa nonompilo wakho.
9	19	Tuesday	60
9	19	Wednesday	61	Healthy mum: Sister checks urine & blood-pressure every visit to ensure you don’t develop a serious condition called pre-eclampsia - increased blood pressure and protein in mother's urine.	Gesonde mamma: Die suster sal elke keer jou urine en bloeddruk toets om te keer dat jy pre-eklampsie (hoë bloeddruk en proteïen in die urine) ontwikkel.	Umongikazi uza kuhlola umchamo noxinezelelo lwegazi rhoqo xa usiya ekliniki ukuqinisekisa ukuba awubinazingxaki zoxinezelelo lwegazi okanye ukwenyuka kwegazi neproteyini kumchamo kamama.
9	19	Thursday	62
9	19	Friday	63	If you have high blood pressure, you may be at higher risk of developing pre-eclampsia and will need extra care. You may need to change your medication.	Gesonde mamma: As jy hoë bloeddruk het, loop jy groter gevaar om pre-eklampsie te kry. Jy het ekstra sorg nodig en sal dalk ook van medisyne moet verander.	Ukuba unehayihayi, ungasengxakini yoxinezelelo lwegazi neeproteyini kumchamo wakho kwaye uza kudinga isihoyo. Kuzofuneka uwatshintshe amayeza.
9	19	Saturday	64
9	19	Sunday	65
10	20	Monday	66	Healthy mum: Minor discomforts in pregnancy are normal. BUT if you start bleeding or water leaks, you need to go to the MOU.	Gesonde mamma: ŉ Bietjie ongemak gedurende swangerskap is normaal. MAAR as jy begin bloed of water afskei, moet jy kraameenheid toe gaan.	Umama osempilweni: Iingxaki ezincinci xa ukhulelwe ziqhelekile. KODWA ukuba uqala ukopha okanye kuphuma amanzi, kufuneka uye kwangoko eMOU.
10	20	Tuesday	67
10	20	Wednesday	68	We hope you find these SMSs helpful, but if you do not want to receive them send a please call me to 0793183080	We hope you find these SMSs helpful, but if you do not want to receive them send a please call me to 0793183080	We hope you find these SMSs helpful, but if you do not want to receive them send a please call me to 0793183080
10	20	Thursday	69
10	20	Friday	70	Healthy mum: If you have unexplained pains, you need to seek medical help. Go to the MOU. It is open 24 hours every day.	Gesonde mamma: As jy pyn het en nie weet waar dit vandaan kom nie, kry mediese hulp. Gaan kraameenheid toe. Dis elke dag 24 uur lank oop.	Umama osempilweni: Ukuba uneengxaki ezingazekiyo, kufuneka ufune uncedo lwezempilo. Yiya kwiMOU. Ivula iiyure ezingama-24 yonke imihla.
10	20	Saturday	71
10	20	Sunday	72
11	21	Monday	73	Healthy mum: If you get constant headaches in the front of your head, sudden swelling of hands, feet & face, call ambulance immediately: 021-9370500.	Gesonde mamma: As die voorkant van jou kop aanhoudend pyn of jou hande, voete en gesig skielik begin swel, bel onmiddellik ŉ ambulans by 021 937 0500.	Umama osempilweni: Ukuba usoloko unentloko ngaphambili, usoloko udunjelwa zizandla, iinyawo nobuso, fowunela kwangoko isithuthi sezigulane ku-021-9370500.
11	21	Tuesday	74
11	21	Wednesday	75
11	21	Thursday	76
11	21	Friday	77	Healthy mum: Heartburn, backache, swollen hands & feet are usual in pregnancy. But report to Sister if it carries on.	Gesonde mamma: Sooibrand, rugpyn en geswelde hande en voete is normaal gedurende swangerskap, maar vertel die suster daarvan as dit aanhou.	Umama osempilweni: Isitshisa, ukuqaqanjelwa ngumqolo, ukudumba izandla neenyawo kuqhelekile xa ukhulelwe. Kodwa mchazele uMongikazi ukuba kuyaqhubeka.
11	21	Saturday	78
11	21	Sunday	79
12	22	Monday	80	Healthy mum: Drink plenty of water, milk and fruit juice to stay healthy. Try to avoid coffee and tea. Rooibos tea is fine.	Gesonde mamma: Drink baie water, melk en vrugtesap om gesond te bly. Probeer koffie en gewone tee vermy. Rooibostee is goed.	Umama osempilweni: Sela amanzi amaninzi, ubisi nejusi eneziqhamo ukuhlala usempilweni. Zama ukungaphungi iti okanye ikofu. Iti yerooibos ilungile.
12	22	Tuesday	81
12	22	Wednesday	82
12	22	Thursday	83
12	22	Friday	84	Healthy mum: If you are HIV+, you need extra care during pregnancy. There is a support group at the clinic. Ask the Sister.	Gesonde mamma: As jy MIV+ is, het jy gedurende swangerskap ekstra sorg nodig. Praat met ŉ omgeegroep by die kliniek. Vra die suster daarna.	Umama osempilweni: Ukuba uneHIV, kufuneka uzihoye ngakumbi xa ukhulelwe. Likhona iqela elixhasanayo ekliniki. Buza uMongikazi ngoko.
12	22	Saturday	85
12	22	Sunday	86
13	23	Monday	87	Healthy mum: If you are HIV+, clinic gives medicine to protect baby getting from HIV. Remember to take this medicine.	Gesonde mamma: As jy MIV+ is, sal die kliniek jou medisyne gee om jou baba teen MIV te beskerm. Onthou om dit gereeld te drink.	Umama osempilweni: Ukuba uneHIV, ikliniki ikunika amayeza aza kukhusela usana lwakho lungabinaHIV. Ungalibali ukuwasela la mayeza.
13	23	Tuesday	88
13	23	Wednesday	89
13	23	Thursday	90
13	23	Friday	91	Healthy baby: If you are HIV+ you need to choose - breast OR formula feeding. Mixed feeding puts baby at risk. Chat to Sister.	Gesonde baba: As jy MIV+ is, moet jy kies of jy jou baba bors- of poeiermelk wil gee. Die twee saam stel jou baba in gevaar. Gesels met die suster.	Usana olusempilweni: Ukuba uneHIV, kufuneka ukhethe ukuncancisa OKANYE ubisi olusetotini. Ukuxuba ezi zinto kubeka usana esichengeni. Thetha noMongikazi.
13	23	Saturday	92
13	23	Sunday	93
14	24	Monday	94	Healthy baby: Excited about baby? During this last 3 months of pregnancy baby begins to fill out the space in the womb and gets ready to be born.	Gesonde baba: Is jy opgewonde oor jou baba? In die laaste 3 maande van jou swangerskap begin jou baba die hele baarmoeder vol lê, reg om gebore te word.	Usana olusempilweni: Uyaluvuyela usana? Kwezi nyanga zi-3 zokugqibela ukhulelwe usana luzala yonke indawo esibelekweni kwaye selulungele ukuzalwa.
14	24	Tuesday	95
14	24	Wednesday	96	Healthy mum: Feeling tired? It is natural being tired, especially during the last months of pregnancy. Be sure to get plenty of rest.	Gesonde mamma: Voel jy moeg? Dis natuurlik om moeg te wees, veral in die laaste maande van jou swangerskap. Maak seker jy rus genoeg.	Umama osempilweni: Uziva udiniwe? Yindalo ukuziva udiniwe, ingakumbi kwinyanga yokugqibela ukhulelwe. Qiniseka ukuba uphumla ngokwaneleyo.
14	24	Thursday	97
14	24	Friday	98	We hope you find these SMSs helpful, but if you do not want to receive them send a please call me to 0793183080	We hope you find these SMSs helpful, but if you do not want to receive them send a please call me to 0793183080	We hope you find these SMSs helpful, but if you do not want to receive them send a please call me to 0793183080
14	24	Saturday	99
14	24	Sunday	100
15	25	Monday	101	Healthy mum: Remember if you get constant headaches in the front of your head, sudden swelling of hands, feet & face, call ambulance immediately: 021-9370500.	Gesonde mamma: Onthou, as die voorkant van jou kop aanhoudend pyn of jou hande, voete en gesig skielik begin swel, bel onmiddellik ŉ ambulans, 021 937 0500.	Umama osempilweni: Ungalibali qho usiva intloko ngaphambili, ukusoloko udumbe izandla, iinyawo nobuso, utsalele kwangoko inqwelo yezigulane ku-021-9370500
15	25	Tuesday	102
15	25	Wednesday	103	Healthy mum: Can’t wait to have your baby? A month before your due date, you should slow down and prepare for the birth of your baby.	Gesonde mamma: Jy kan seker nie meer wag vir jou baba om te kom nie? ŉ Maand voor jou verwagte datum moet jy rustiger raak en jou regmaak vir die geboorte.	Umama osempilweni: Sewulungxamele usana lwakho? Kwinyanga phambi kokuba ubeleke, kufuneka uphumle ulungiselele ukuzalwa kosana lwakho.
15	25	Thursday	104
15	25	Friday	105	Healthy mum: Have you thought about breastfeeding your baby? Now is the time to decide and prepare.	Gesonde mamma: Het jy al daaroor gedink of jy dalk jou baba gaan borsvoed? Nou is die tyd om te besluit en voor te berei.	Umama osempilweni: Ukhe wacinga ngokuluncancisa usana wlakho? Ngoku lixesha lokwenza izigqibo nokululungiselela.
15	25	Saturday	106
15	25	Sunday	107
16	26	Monday	108	Healthy mum. Breastfeeding is better, easier and cheaper. But not all women can breastfeed. Discuss feeding with the Sister.	Gesonde mamma: Borsvoeding is beter, makliker en goedkoper, maar nie alle vroue kan borsvoed nie. Bespreek jou baba se voeding met die suster.	Umama osempilweni: Ukuncancisa kungcono, kulula kwaye akubizi mali ininzi. Kodwa ayingabo bonke oomama abanokuncancisa. Xoxa ngokuncancisa noMongikazi.
16	26	Tuesday	109
16	26	Wednesday	110
16	26	Thursday	111	Healthy mum: Breast is best for your baby. It is healthier and it has cells that fight against germs.	Gesonde mamma: Borsmelk is die beste vir jou baba. Dit is gesonder en bevat selle wat kieme bestry en jou baba teen siektes help beskerm.	Umama osempilweni: Ibele lelona lingcono kusana lwakho. Lisempilweni kwaye linamajoni omzimba anokunceda ekukhuseleni usana lwakho kwizifo.
16	26	Friday	112
16	26	Saturday	113
16	26	Sunday	114
17	27	Monday	115	Healthy mum: Breastfeeding has benefits for mum too. It may protect you against developing cancer later in life.	Gesonde mamma: Borsvoeding is goed vir die mamma ook. Dit kan keer dat jy later in jou lewe kanker kry.	Umama osempilweni: Ukuncancisa kunceda noomama. Kungakunceda ungabi naso isifo somhlaza kamva ebomini bakho.
17	27	Tuesday	116
17	27	Wednesday	117
17	27	Thursday	118	Healthy mum: Want to shed any of the ‘baby fat’ quickly after birth? Breastfeeding may help. Breastfeeding is good for you and your baby.	Gesonde mamma: Wil jy ná die geboorte graag vinnig van jou 'babavet' ontslae raak? Borsvoeding kan help. Dis goed vir jou én jou baba.	Umama osempilweni: Ufuna ukuphungula 'amafutha osana' ngokukhawuleza emva kokubeleka? Ukuncancisa kunganceda. Ukuncancisa kulungile kusana nakusana lwakho.
17	27	Friday	119
17	27	Saturday	120
17	27	Sunday	121
18	28	Monday	122	Healthy mum: If you want to breastfeed, but have to go back to work soon after birth, discuss your options with the Sister.	Gesonde mamma: As jy wil borsvoed, maar kort ná die geboorte weer moet begin werk, vra die suster hoe jy dit kan hanteer.	Umama osempilweni: Ukuba uyancancisa, kodwa kufuneka ubuyele emsebenzini emva kokubeleka, xoxa ofanele ukwenze noMongikazi.
18	28	Tuesday	123	We hope you find these SMSs helpful, but if you do not want to receive them send a please call me to 0793183080	We hope you find these SMSs helpful, but if you do not want to receive them send a please call me to 0793183080	We hope you find these SMSs helpful, but if you do not want to receive them send a please call me to 0793183080
18	28	Wednesday	124
18	28	Thursday	125
18	28	Friday	126	Healthy baby: You can express breast milk. In that way, baby will be able to get breast milk, when you are not with him/her.	Gesonde baba: Jy kan jou borsmelk uitmelk. Só sal jou baba steeds borsmelk kan drink, al is jy nie self daar nie.	Usana olusempilweni: Ungalicudisa ubisi lwebele. Ngaloo ndlela usana lwakho luzokwazi ukulufumana ubisi lwebele xa ungekho kunye nalo.
18	28	Saturday	127
18	28	Sunday	128
19	29	Monday	129	Healthy mum: Continue a healthy lifestyle. Get plenty of rest, eat a healthy diet and don’t smoke, drink and use drugs.	Gesonde mamma: Volg steeds ŉ gesonde leefstyl. Rus genoeg, eet gesond en moenie rook of alkohol en dwelms gebruik nie.	Qhubeka nokuphila ubomi obusempilweni. Phumla ngokwaneleyo, ukutye ukutya okusempilweni kwaye ungatsyhayi, ungaseli kwaye ungasebenzisi ziyobisi.
19	29	Tuesday	130
19	29	Wednesday	131
19	29	Thursday	132	Healthy mum: Remember to go to the MOU immediately if you have: constant headaches in the front of your head, sudden swelling of hands, feet and face.	Gesonde mamma: Onthou om dadelik kraameenheid toe te gaan as die voorkant van jou kop aanhoudend pyn of jou hande, voete en gesig skielik swel.	Umama osempilweni: Ungalibali ukuya kwangoko kwiMOU ukuba usoloko unentloko ngaphambili, ukudumba kwenzandla, iinyawo nobuso.
19	29	Friday	133
19	29	Saturday	134
19	29	Sunday	135
20	30	Monday	136	Healthy mum: Having support during labour is important. Make plans to have support from a partner, Fridayend or family member.	Gesonde mamma: Dis belangrik dat iemand jou ondersteun terwyl jy kraam. Reël met ŉ ouer, vriend of familielid om daar te wees.	Umama osempilweni: Ukufumana inkxaso xa uyobeleka kubalulekile. Yenza izicwangciso ukuba iqabane lakho likuxhase, umhlobo okanye ilungu losapho.
20	30	Tuesday	137
20	30	Wednesday	138	Healthy mum: Having a new-born is exciting and tiring. Make plans to have support when you get home from hospital.	Gesonde mamma: Om ŉ pasgebore baba te hê is opwindend, maar kan jou ook moeg maak. Reël dat iemand jou sal ondersteun wanneer jy en jou baba huis toe gaan.	Umama osempilweni: Ukuba nomntwana omtsha kuyavuyisa kwaye kuyadinisa. Yenza izicwangciso zokufumana inkxaso xa ubuyela ekhaya usuka esibhedlele.
20	30	Thursday	139
20	30	Friday	140	Healthy mum: It’s time to get ready for birth. Make plans for how you are going to get to the MOU. Make arrangements for transport.	Gesonde mamma: Dis nóú tyd om jou op die geboorte voor te berei. Dink aan hoe jy by die kraameenheid gaan kom. Reël vervoer.	Umama osempilweni: Lixesha nokuhlala ulindele ukubeleka. Yenza izicwangciso zokuba uza kuya njani eMOU. Yenza amalungiselelo ento yokukhwela.
20	30	Saturday	141
20	30	Sunday	142
21	31	Monday	143	Healthy mum: Bleeding, water breaking, or labour pains are signs of labour. This means it is time to go to the MOU.	Gesonde mamma: Wanneer jy begin kraam, sal jy begin bloei, jou water sal breek of jy sal kraampyne kry. Dít beteken dis tyd om kraameenheid toe te gaan.	Umama osempilweni: Ukopha, ukugqabhuka amanzi okanye iintlungu zokubeleka ziimpawu zokuba uza kubeleka. Loo nto ithetha ukuba lixesha lokuba uye eMOU.
21	31	Tuesday	144
21	31	Wednesday	145
21	31	Thursday	146
21	31	Friday	147	Healthy mum: When labour starts, check time between labour pains. 3 labour pains in 10 minutes means you should go to the MOU.	Gesonde mamma: Wanneer jy begin kraam, kyk hoe ver uitmekaar die kraampyne is. Drie kraampyne in 10 minute beteken jy moet kraameenheid toe gaan.	Umama osempilweni: Xa uqala ukulunywa, jonga ixesha ezishiyana ngalo iintlungu. Ukufumana iintlungu kathathu kwimizuzu eli-10 kuthetha ukuba yiya eMOU.
21	31	Saturday	148
21	31	Sunday	149
22	32	Monday	150	We hope you find these SMSs helpful, but if you do not want to receive them send a please call me to 0793183080	We hope you find these SMSs helpful, but if you do not want to receive them send a please call me to 0793183080	We hope you find these SMSs helpful, but if you do not want to receive them send a please call me to 0793183080
22	32	Tuesday	151
22	32	Wednesday	152	Healthy mum: It’s a good idea to pack your bags now. Pack one bag for you, and one for baby.	Gesonde mamma: Kry nou jou en baba se goedjies bymekaar. Pak ŉ sak vir jou én een vir jou baba.	Umama osempilweni: Yimbono entle ukuyipakisha ngoku ibhegi yakho. Pakisha ibhegi yakho kunye neyomntwana.
22	32	Thursday	153
22	32	Friday	154	Healthy mum: Pack your bag: 2 pks large sanitary towels, 2 rolls toilet paper, toiletries, 4 panties, night gown, ante natal card.	Gesonde mamma: Pak nou jou sak: Onthou 2 pakke groot sanitêre doekies, 2 rolle toiletpapier, toiletware, 4 broekies, nagklere en jou kliniekkaart.	Umama osempilweni: Pakisha ibhegi yakho: iipakethi ezi-2 zaxa usexesheni, imiqulu emi-2 yamaphepha angasese, iipenti ezi-4, igawuni nekhadi lasekliniki.
22	32	Saturday	155
22	32	Sunday	156
23	33	Monday	157
23	33	Tuesday	158	Healthy mum: Pack something to eat so you have energy for labour. Also pack a phone card or make sure you have airtime to make calls.	Gesonde mamma: Pak ook iets om te eet sodat jy energie sal hê vir die geboorte. Onthou ook ŉ foonkaart, of sorg dat jy genoeg lugtyd het om te kan bel.	Umama osempilweni: Zifakele into yokutya ukuze ubenamandla xa ubeleka. Faka nekhadi lefowuni okanye uqinisekise ukuba unomoya wokwazi ukufowuna.
23	33	Wednesday	159
23	33	Thursday	160
23	33	Friday	161	Healthy mum: Pack baby’s bag: 1 pk disposable nappies, 1 face cloth, 1 bar baby soap, 2 baby blankets, baby clothes, cotton wool.	Gesonde mamma: Pak nou baba se sak: Onthou 1 pak weggooidoeke, 1 waslap, 1 koekie babaseep, 2 babakombersies, babaklere en watte ('kapok').	Umama osempilweni: Pakisha ibhegi yomntwana. Ipakethi ibe-1 yamanapkeni alahlwayo, ivasilaphu, isepha, iingubo ezi-2 zomntwana, impahla yomntwana, umqhaphu.
23	33	Saturday	162
23	33	Sunday	163
24	34	Monday	164	Healthy mum: If you are not going to breast feed, remember to pack 2 baby feeding cups and a cup cleaning solution in your baby-bag.	Gesonde mamma: As jy nie gaan borsvoed nie, onthou ook om 2 babatuitkoppies en ontsmetmiddel in jou babasak te pak.	Umama osempilweni: Ukuba zwuzoncancisa, ungalibali ukupakisha iipayinti ezi-2 zomntwana nepayinti yokucoca ezi zinto zibekwibhegi yomntwana.
24	34	Tuesday	165
24	34	Wednesday	166
24	34	Thursday	167
24	34	Friday	168	Healthy mum: Having a baby is a big change in your life. It is normal to feel tired and exhausted after birth.	Gesonde mamma: ŉ Baba is ŉ groot verandering in jou lewe. Dis normaal om ná die geboorte moeg en uitgeput te voel.	Umama osempilweni: Ukuba nomntwana lutshintsho olukhulu empilweni yakho. Kuqhelekile ukuziva udiniwe udangele emva kokubeleka.
24	34	Saturday	169
24	34	Sunday	170
25	35	Monday	171	Healthy mum: Look after yourself after birth. Make sure you have support, eat well and get as much rest as you can. Sleep when baby sleeps.	Gesonde mamma: Pas jouself mooi op ná die geboorte. Maak seker jy het genoeg hulp, eet gesond en rus soveel jy kan. Slaap wanneer die baba slaap.	Umama osempilweni: Zikhathalele emva kokubeleka. Qiniseka ukuba ufumana inkxaso, utya kakuhle uphumle ngokwaneleyo kangangoko unako. Lala xa umntwana elele.
25	35	Tuesday	172
25	35	Wednesday	173	Healthy mum: If you feel hopeless, cry easily and feel you are unable to cope with a new baby, speak to your health care provider.	Gesonde mamma: As jy moedeloos voel, huilerig is en voel of die nuwe baba vir jou te veel is, praat met jou dokter/suster.	Umama osempilweni: Ukuba uziva ungenathemba, ulila nje kwaye uziva ungakwazi kumelana nokuba nomntwana omtsha, thetha nonompilo.
25	35	Thursday	174
25	35	Friday	175	Healthy mum: Some new mothers feeling depressed after having a baby. If you are not coping, speak to someone.	Gesonde mamma: Party nuwe mammas voel depressief nadat hulle babas gekom het. As jy sukkel, praat met iemand.	Umama osempilweni: Abanye oomama abatsha baziva bedakumbile emva kokuba nomntwana. Ukuba awukwazi kumelana noko, yiba nomntu othetha naye.
25	35	Saturday	176
25	35	Sunday	177
26	36	Monday	178	We hope you find these SMSs helpful, but if you do not want to receive them send a please call me to 0793183080	We hope you find these SMSs helpful, but if you do not want to receive them send a please call me to 0793183080	We hope you find these SMSs helpful, but if you do not want to receive them send a please call me to 0793183080
26	36	Tuesday	179
26	36	Wednesday	180	Healthy mum: You need to register your baby with Home Affairs. You can do this at the MOU Mondayay to Fridayday, 8:30-14:00.	Gesonde mamma: Jy moet jou baba by Binnelandse Sake registreer. Jy kan dit op Maandae tot Vrydae tussen 08:30 en 14:00 by die kraameenheid doen.	Umama osempilweni: Kufuneka umbhalise umntwana wakho kwaNdabazabantu. Oku ungakwenza kwiMOU ngoMvulo ukuya kutsho ngoLwesihlanu, ngo-8h30-14h30.
26	36	Thursday	181
26	36	Friday	182	Healthy mum: When you register your baby with Home Affairs, bring mother and father’s IDs and baby’s Road to Health card.	Gesonde mamma: Wanneer jy jou baba by Binnelandse Sake registreer, het jy jou en die pa se ID sowel as die baba se kliniekkaart nodig.	Umama osempilweni: Xa ubhalisa umntwana wakho kwaNdabazabantu, yiza neSazisi sikamama nesikatata kunye neKhadi lomntwana laseKliniki.
26	36	Saturday	183
26	36	Sunday	184
27	37	Monday	185	Healthy mum: Have you thought about family planning/contraception? Discuss family planning with the Sister before you give birth.	Gesonde mamma: Het jy al aan gesinsbeplanning/voor-behoeding ná die geboorte gedink? Bespreek dit met die suster voordat jou baba kom.	Umama osempilweni:Ukhe wacinga ngokucwangcisa usapho/ngocwangciso? Xoxa ngokucwangcisa noMongikazi phambi kokubeleka.
27	37	Tuesday	186
27	37	Wednesday	187	Healthy baby: Your baby needs care to remain healthy. Remember to attend baby wellness clinic with your baby.	Gesonde baba: Jou baba het sorg nodig om gesond te bly. Onthou om jou baba gereeld babakliniek toe te neem.	Usana olusempilweni: Usana lwakho lufuna ukukhathalelwa ukuze luhlale lusempilweni. Ungalibali ukuya nosana lwakho kwikliniki ejongene nempilo yosana.
27	37	Thursday	188
27	37	Friday	189	Healthy baby: Vaccinations can prevent your baby getting a serious illness (TB, Polio & others). The clinics do will the vaccinations and guide you.	Gesonde baba: Inentings kan keer dat jou baba ŉ ernstig siekte (soos TB en polio) kry. Die kliniek sal jou baba inent en jou raad gee.	Usana olusempilweni: Ugonyo lungaluthintela usana ekufumaneni izifo ezinzima (iTB, ipoliyo nezinye). Iikliniki ziza kwenza ugonyo kwaye zikuncede.
27	37	Saturday	190
27	37	Sunday	191
28	38	Monday	192	Healthy mum: Taking care of a baby can be tiring. Remember you are not alone. Ask clinic staff about any concerns.	Gesonde mamma: Dit kan uitputtend wees om na ŉ baba om te sien. Onthou, jy's nie alleen nie. Vra die kliniekpersoneel as iets jou bekommer.	Umama osempilweni: Ukukhathalela usana kungadinisa. Khumbula ukuba awuWednesdaywa. Buza nangantoni na ekuxhalabisayo kubasebenzi basekliniki.
28	38	Tuesday	193
28	38	Wednesday	194	Healthy mum: Remember to discuss any concern regarding your and your baby’s health with the Sister.	Gesonde mamma: Onthou om enige probleme met jou en jou baba se gesondheid met die suster te bespreek.	Umama osempilweni: Ungalibali ukuxoxa noMongikazi ngoko kukuxhalabisayo malunga nekhadi lakho nelosana lwakho.
28	38	Thursday	195
28	38	Friday	196	Healthy mum: You are almost there! Congratulations on a healthy pregnancy and good luck with the birth.	Gesonde mamma: Jy's amper daar! Geluk met jou gesonde swangerskap, en sterkte met die geboorte.	Umama osempilweni: Sewuzokufika! Siyavuyisana nawe ngokuba sempilweni uxa khulelwe kwaye sikunqwenelela okuhle xa ubeleka.

## Sheet: 11weeks
Week	Week of pregnancy	Day of week		English	Afrikaans	Xhosa
		Friday	0
		Saturday	1	Welcome: you have signed up for SMSs about pregnancy. You can save this number on your phone so you can identify these SMSs.	Welkom. Jy het vir SMS'e oor swangerskap geregistreer. Stoor hierdie nommer op jou foon sodat jy die SMS'e kan uitken.	Wamkelekile: usayinele iiSMS ezimalunga nokukhulelwa. Ungayigcina le nombolo kwifowuni yakho ukuze uzazi ezi SMS
		Saturday	1	The SMSes will start with 'healthy mum' & 'healthy baby'. If you do not want to receive these SMSs send a please call me to 0793183080	Hi. Elke SMS oor swangerskap sal met "Gesonde mamma" of "Gesonde baba" begin. As jy dit nié wil ontvang nie, stuur ŉ "Please call me" 0793183080	IiSMS ezimalunga nokukhulelwa zizoqala 'ngomama osempilweni' 'nosana olusempilweni'. Ukuba awufuni kuzifumana ezi SMS thumela umyalezo othi mandikufowunele 0793183080
		Sunday	2
1	12	Monday	3	Congratulations, you're going to have a baby! Pregnancy is not an illness, but it is important to look after your health. Watch out for SMSs with tips.	Geluk, jy's swanger! Swangerskap is nie ŉ siekte nie, maar jy moet steeds sorg dat jy so gesond moontlik bly. Wees op die uitkyk na ons SMS'e met wenke.	Siyavuyisana nawe, uza kuba nomntwana! Ukukhulelwa ayikokugula, kodwa kubalulekile ukuyihoya impilo yakho. Lindela iiSMS ezinamanqaku aluncedo.
1	12	Tuesday	4	Healthy mum: You need to look after yourself to make sure you have a healthy baby and an easy pregnancy. So please attend all clinic visits.	Gesonde mamma: Jy moet mooi na jouself kyk om ŉ gesonde baba en ŉ maklike swangerskap te hê. So, besoek asseblief die kliniek gereeld.	Umama osempilweni: Kufuneka uzihoye ukuqinisekisa ukuba unosana olusempilweni nokukhulelwa okungekho nzima. Ngoko ke nceda uye rhoqo ekliniki.
1	12	Wednesday	5	Healthy baby: During the first 12 weeks of pregnancy, baby’s organs (heart & lungs) will be formed. It is important to stay healthy.	Gesonde baba: In die eerste 12 weke van jou swangerskap word die baba se organe (hart en longe) gevorm. Dis belangrik dat jy gesond bly.	Usana olusempilweni: Kwiiveki zokuqala ezili-12 zokukhulelwa, amalungu osana (intliziyo nemiphunga iza kubakho. Kubalulekile ukuhlala usempilweni.
1	12	Thursday	6	Healthy mum: What you put in your body affects how your baby grows and develops. It is important not to smoke, drink alcohol, or use drugs.	Gesonde mamma: Wat jy eet, drink en doen, beïnvloed hoe jou baba groei en ontwikkel. Moenie rook en alkohol of dwelms gebruik nie.	Umama osempilweni: Okufaka emzimbeni wakho kuchaphazela ukukhula komntwana. Kubalulekile ukungatshayi, ukungaseli tywala, okanye ukungasebenzisi ziyobisi.
1	12	Friday	7	Healthy mum: Pregnancy is not an illness, but medical care is important for a healthy pregnancy. Attend check-ups at your clinic.	Gesonde mamma: Swangerskap is nie ŉ siekte nie, maar goeie mediese sorg is belangrik vir ŉ gesonde swangerskap. Gaan gereeld vir ondersoeke by jou kliniek.	Umama osempilweni: Ukukhulelwa ayikokugula, kodwa uncedo lwezempilo lubalulekile ukuze ukukhulelwa kubesempilweni. Yiya uyokujongwa kwikliniki ohamba kuyo.
1	12	Saturday	8	Healthy mum: Early pregnancy may cause discomfort such as nausea and vomiting. If you have other symptoms, speak to the Sister.	Gesonde mamma: Vroeg in jou swangerskap kan jy naar wees en opbring. As jy enige ander simptome ervaar, gesels met die klinieksuster.	Umama osempilweni: Iinyanga zokuqala ukhulelwe zingabangela ungaziva kakuhle njengokubanesicaphucaphu nokugabha. Ukuba unezinye iimpawu, thetha noMongikazi.
1	12	Sunday	9	Healthy baby: Folic acid decreases the risk of serious birth defects (body and mental). Remember to take these tablets every day.	Gesonde baba: Foliensuur verlaag die risiko van ernstige (liggaamlike én geestelike) afwykings by geboorte. Onthou om elke dag jou foliensuurpille te drink.	Usana olusempilweni: Iipilisi ezinceda xa ukhulelwe zinciphisa iingxaki zokubeleka (emzimbeni nasengqondweni). Ungalibali ukuzisela ezi pilisi yonke imihla.
2	13	Monday	10	Healthy baby: An x-ray may harm your baby. Please tell your health care provider that you are pregnant if they want to take x-rays.	Gesonde baba: ŉ X-straalondersoek kan skadelik wees vir jou baba. As jou dokter/suster X-straalfoto's wil neem, sê vir hulle jy is swanger.	Usana olusempilweni: I-eksreyi ingalonzakalisa usana lwakho. Nceda uxelele unompilo ukuba ukhulelwe ukuba bafuna ukukufaka kwi-eksreyi.
2	13	Tuesday	11	Healthy mum: Remember to report to Sister if you experience any worrying symptoms during your pregnancy.	Gesonde mamma: Onthou om vir die suster te sê as jy gedurende jou swangerskap enige simptome ervaar wat jou bekommer.	Umama osempilweni: Ungalibali ukumxelela uMongikazi ukuba kukho iimpawu onazo ezikukhathazayo ngeli xesha usakhulelwe.
2	13	Wednesday	12	Healthy baby: The clinic gives you iron and folic acid tablets to ensure baby’s health and development. Remember to take the tablets daily.	Gesonde baba: Die kliniek sal vir jou yster- en foliensuurpille gee om te sorg dat jou baba gesond is en goed ontwikkel. Onthou om dit elke dag te drink.	Usana olusempilweni: Ikliniki iza kukunika iipilisi ze-ayoni ukuqinisekisa ukuba usana lwakho luyakhula. Ungalibali ukuzisela iipili yonke imihla.
2	13	Thursday	13	Healthy baby: Remember to take iron. Iron ensures that your baby gets enough oxygen, helping your baby grow and develop normally.	Gesonde baba: Onthou om jou ysterpille te drink. Yster sorg dat jou baba genoeg suurstof kry om goed te groei en normaal te ontwikkel.	Usana olusempilweni: Ungalibali ukutya i-ayoni. I-ayoni iqinisekisa ukuba usana lufumana i-oxijini eyaneleyo, ukunceda usana lwakho lukhule ngokwesiqhelo.
2	13	Friday	14	Healthy baby: Make sure you know your HIV status so you can get extra care if you are HIV+. Medicine can lower the risk of your baby getting HIV.	Gesonde baba: Maak seker jy ken jou MIV-status. As jy MIV+ is, het jy ekstra sorg nodig. Medisyne kan help keer dat jou baba ook MIV kry.	Usana olusempilweni: Qinisekisa ukuba uyasazi isimo sakho seHIV ukuze ufumane isihoyo ukuba uHIV. Amayeza anganciphisa ukosuleleka yiHIV kosana lwakho.
2	13	Saturday	15	Healthy mum: Healthy eating habits are important for both you and your baby. Make sure you get lots of fruit, vegetables and milk.	Gesonde mamma: Gesonde eetgewoontes is belangrik vir jou én jou baba. Sorg dat jy genoeg vrugte, groente en melk inneem.	Usana olusempilweni: Iindlela zokutya ezisempilweni zibalulekile kuwe nosana lwakho. Qinisekisa ukuba utya iziqhamo nemifuno emininzi nobisi.
2	13	Sunday	16	Healthy mum: Your health is important for your baby. Sexually Transmitted Infection (STI) is harmful for you and your baby.	Gesonde mamma: Jou gesondheid is belangrik vir jou baba. Seksueel oordraagbare infeksies ("STI's") is skadelik vir jou én jou kind.	Umama osempilweni:Impilo yakho ibalulekile kusana lwakho. Izifo ezosuleleka ngokwesondo (iSTI) yingozi kuwe nosana lwakho.
3	14	Monday	17	Healthy mum: If you have a yellowish/greenish, smelly discharge, tell the Sister. You may have a STI and need treatment.	Gesonde mamma: Sê vir die suster as jy ŉ gelerige/groenerige afskeiding het wat sleg ruik. Dalk het jy ŉ SOI ("STI's") wat behandel moet word.	Umama osempilweni: Ukuba ngaphantsi uphuma into ebutyheli/eluhlaza nenukayo, xelela uMongikazi. Usenokuba uneSTI kwaye udinga unyango.
3	14	Tuesday	18	Healthy mum: Please make sure you get treatment if you are diagnosed with a STI. Treatment is important for you and baby.	Gesonde mamma: As jy met ŉ SOI ("STI's") gediagnoseer word, sorg asseblief dat jy behandeling kry. Dit is belangrik vir jou én jou baba.	Umama osempilweni: Nceda uqinisekise ukuba ufumana unyango ukuba ufunyaniswe uneSTI. Unyango lubalulekile kuwe nosana.
3	14	Wednesday	19	Healthy mum: If you are over 30 or HIV+, the clinic will do a pap-smear to check if the cervix (mouth of the womb) is healthy.	Gesonde mamma: As jy ouer as 30 of MIV+ is, sal die kliniek ŉ papsmeer doen om seker te maak dat die serviks (Monday van die baarmoeder) gesond is.	19.Ukuba ungaphezu kweninyaka eyi30 okanye uneHIV, ikliniki iza kuhlola iiseli ezikumlomo wesizalo (umlomo wesibeleko) ukuba usempilweni awunamhlaza.
3	14	Thursday	20	Healthy mum: A pap-smear can detect abnormal cells that may later become cervical cancer - but which can be cured if detected early.	Gesonde mamma: ŉ Papsmeer kan abnormale selle opspoor wat later servikale kanker kan word. As dit vroeg genoeg opgespoor word, is dit geneeslik.	Umama osempilweni: Uhlolo lwesibeleko lujonga iiseli ezingalunganga ezinobangela umhlaza wesibeleko - uyanyangeka ukuba ufunyaniswe kwangethuba.
3	14	Friday	21	Healthy mum: If clinic does a pap-smear, remember to ask for the results at your next clinic visit. Remember you can be treated.	Gesonde mamma: As die kliniek ŉ papsmeer doen, vra by jou volgende besoek vir die uitslae. Onthou, as daar iets fout is, kan dit behandel word.	Umama osempilweni: Ukuba ikliniki ihlola isibeleko, ungalibali ukufuna iziphumo zoko xa uphinde waya ekliniki. Khumbula unganyangeka.
3	14	Saturday	22	Healthy mum: Sister checks bloods to see if you have a sexually transmitted infection, diabetes or HIV and need extra care.	Gesonde mamma: Die suster sal jou bloed toets om te kyk of jy ŉ seksueel oordraagbare infeksie, diabetes of MIV het en dalk ekstra sorg moet kry.	Umama osempilweni: Umongikazi ujonga igazi ukujonga ukuba awunasifo sosuleleka ngokwesondo, iswekile okanye iHIV kwaye uza kudinga isihoyo.
3	14	Sunday	23	Healthy mum: Sister may also check to see if you have enough iron in your blood. This is important to keep you and baby healthy.	Gesonde mamma: Die suster kan ook kyk of jy genoeg yster in jou bloed het. Yster is belangrik om jou én jou baba gesond te hou.	Umama osempilweni: Umongikazi kwakho angakuhlola ukuba yanele na i-ayoni egazini lakho. Kubalulekile oku ukukugcina wena nosana nisempilweni.
4	15	Monday	24	Healthy baby: The clinic check your blood type. If you are rhesus-negative, baby will need medication after birth.	Gesonde baba: Die kliniek sal jou bloedgroep bepaal. As jy resusnegatief is, sal jou baba ná geboorte medisyne nodig kry.	Usana olusempilweni: Ikliniki ijonga uhlobo lwegazi lakho. Ukuba uneengxaki ezifumaneka egazini, usana kufuneka lufumene amayeza emva kokuba ubelekile.
4	15	Tuesday	25	Healthy mum: Tests during pregnancy are important. Treatment for anaemia or STI ensure mum is healthy and baby is born healthy.	Toetse gedurende jou swangerskap is belangrik. Behandeling vir bloedarmoede of ŉ SOI ("STI's") sorg dat jy gesond bly en jou baba gesond gebore word.	Umama osempilweni: Ukuhlolwa xa ukhulelwe kubalulekile. Ukunyangwa komlambo okanye kweSTI kuqinisekisa ukuba umama usempilweni nosana luzalwa lusempilweni.
4	15	Wednesday	26	Healthy mum: Remember to ask for the result of you pap-smear. The clinic may not contact you to tell you the result of the pap-smear..	Gesonde mamma: Onthou om vir die uitslae van jou papsmeer te vra. Dalk bel die kliniek jou nie uit hul eie met die uitslae nie.	Umama osempilweni: Ungalibali ukufuna iziphumo zokuhlolwa kwesibeleko. Ikliniki ayikwazi kuqhagamshelana nawe ikuxelele ngeziphumo zokuhlolwa kwesibeleko.
4	15	Thursday	27	Healthy baby: Drinking alcohol during pregnancy, (ESPECIALLY the first 12 weeks!) can cause major abnormalities. Don’t drink alcohol!	Gesonde baba: As jy gedurende jou swangerskap (VERAL in die eerste 12 weke) alkohol drink, kan dit ernstige afwykings veroorsaak. Moenie alkohol drink nie!	Usana olusempilweni: Ukusela utywala ukhulelwe, (INGAKUMBI kwiiveki zokuqala ezili-12!) kungabangela iingxaki zeempawu ezingaqhelekanga. S'ukusela utywala!
4	15	Friday	28	Healthy baby: Even after the first 12 weeks, baby is still at risk if you drink. Speak to the Sister if you have an alcohol problem.	Gesonde baba: Selfs ná die eerste 12 weke is jou baba steeds in gevaar as jy drink. Praat met die suster as jy ŉ alkoholprobleem het.	Usana olusempilweni: Nasemva kweeveki ezili-12 zokuqala, usana lusesengxakini ukuba uyasela. Thetha noMongikazi ukuba unengxaki yokusela.
4	15	Friday	28	We hope you find these SMSs helpful, but if you do not want to receive them send a please call me to 0793183080	We hope you find these SMSs helpful, but if you do not want to receive them send a please call me to 0793183080	We hope you find these SMSs helpful, but if you do not want to receive them send a please call me to 0793183080
4	15	Saturday	29	Healthy baby: Drinking alcohol during pregnancy can cause foetal alcohol syndrome. Your child could be affected for life.	Gesonde baba: Alkoholgebruik gedurende swangerskap kan fetale alkoholsindroom veroorsaak. Dit kan jou kind lewenslange skade aandoen.	Usana olusempilweni: Ukusela utywala ukhulelwe kubangela iingxaki zokungemi kakuhle emzimbeni ngenxa yotywala. Usana lunokuba nale ngxaki ubomi balo bonke.
4	15	Sunday	30	Healthy baby: Think before you drink! Foetal alcohol syndrome gives children learning difficulties and behavioural problems for life.	Gesonde baba: Dink voor jy drink! Fetale alkoholsindroom veroorsaak lewenslange leer- en gedragsprobleme by kinders.	Usana olusempilweni: Cinga phambi kokuba usele! Ukungemi kakuhle emzimbeni kwenza abantwana babeneengxaki zokufunda neengxaki zesimo sabo ubomi babo bonke.
5	16	Monday	31	Healthy baby: Taking drugs can affect your baby. Drugs can cause major abnormalities especially in the first 12 weeks. Don’t take drugs.	Gesonde baba: Dwelmgebruik gedurende swangerskap is sleg vir jou baba, veral in die eerste 12 weke. Dit kan ernstige afwykings veroorsaak. Bly weg daarvan.	Usana olusempilweni: Iziyobisi zinganengxaki kusana. Zenza umonakalo emzimbeni kwiiveki zokuqala ezili-12. S'ukusebenzisa iziyobisi.
5	16	Tuesday	32	Healthy baby: Even after 12 weeks, taking drugs can cause abnormalities. Speak to the Sister if you use drugs.	Gesonde baba: Selfs ná die eerste 12 weke kan dwelms abnormaliteite veroorsaak. Praat met die suster as jy dwelms gebruik.	Usana olusempilweni:Nasemva kweeveki ezili-12, ukusebenzisa iziyobisi kwenza iingxaki ezingaqhelekanga. Thetha noMongikazi ukuba usebenzisa iziyobisi.
5	16	Wednesday	33	Healthy baby: If you need help to stop drinking or taking drugs, speak to the Sister or call Vivian at the Parent Centre: 021-7620116	Gesonde baba: As jy hulp nodig het om op te hou drink of dwelms gebruik, praat met die suster of bel Vivian by die Ouersentrum, 021 762 0116.	Usana olusempilweni: Ukuba ufuna uncedo lokuyeka ukusela okanye iziyobisi, thetha noMongikazi okanye ufowunele uVivian kwiZiko labazali: ku-021-7620116
5	16	Thursday	34	Healthy mum: Smoking deprives your baby of oxygen and can affect baby’s growth. Speak to the Sister if you need help to stop.	Gesonde mamma: As jy rook, kry jou baba te min suurstof en kan dan te stadig groei. Praat met die suster as jy hulp nodig het om op te hou.	Umama osempilweni: Ukutshaya kwenza kubenzima ukuba usana lufumane i-oksijini kwaye kungalwenza lungakhuli kakuhle. Thetha noMongikazi ukuba ufuna uncedo.
5	16	Friday	35	Healthy mum: If you have problems and need someone to talk to, you can contact Vivian at the Parent Centre 021-7620116.	Gesonde mamma: As jy ŉ probleem het waaroor jy met iemand wil gesels, bel Vivian by die Ouersentrum, 021 762 0116.	Umama osempilweni: Ukuba uneengxaki kwaye ufuna umntu onokuthetha naye, qhagamshelana noVivian kwiZiko labazali: ku-021-7620116
5	16	Saturday	36	Healthy mum: Many medicines are not safe to use during pregnancy. Tell your health care provider and pharmacist that you are pregnant.	Gesonde mamma: Gedurende swangerskap is daar baie medisyne waarvan jy liewer moet wegbly. Vertel jou dokter/suster/apteker jy is swanger.	Umama osempilweni: Amayeza amaninzi akakhuselekanga ukuba angasetyenziswa xa ukhulelwe. Xelela unompilo nosomayeza ukuba ukhulelwe.
5	16	Sunday	37	Healthy mum: Talk to your health care provider about medicine. Only take medicine prescribed by a midwife, nurse or doctor.	Gesonde mamma: Gesels met jou dokter/suster/vroedvrou oor medisyne. Drink net medisyne wat een van hulle voorskryf.	Umama osempilweni: Thetha nonompilo ngamayeza. Sebenzisa amayeza owaxelelwe ngumongikazi, umongikazi okanye ugqirha ukuba ungawasebenzisa.
6	17	Monday	38	Healthy mum: How are you doing? If you are not happy about your pregnancy or if you have any concerns, speak to the Sister.	Gesonde mamma: Hoe gaan dit met jou? As iets van jou swangerskap jou pla of jy oor enigiets bekommerd is, gesels met die suster.	Umama osempilweni: Unjani? Ukuba ukukhulelwa kwakho akukonwabisanga okanye kukho into ekuxhalabisayo, thetha noMongikazi.
6	17	Tuesday	39	Healthy mum: It is important that you look after your own well-being. Be good to yourself and make sure you have people to support you.	Gesonde mamma: Dit is belangrik dat jy na jou eie welstand omsien. Wees goed vir jouself en maak seker dat jy mense het wat jou ondersteun.	Umama osempilweni: Kubalulekile ukuba uyihoye impilo yakho. Ziphathe kakuhle uqinisekise ukuba bakho abantu abaza kukuxhasa.
6	17	Wednesday	40	Healthy mum: Is alcohol or drug use or an abusive partner worrying you? For help, contact Vivian at Parent Centre: 021-7620116	Gesonde mamma: Bekommer jy jou oor alkohol- of dwelmgebruik, of mishandel jou man/kêrel jou? Kry hulp. Bel Vivian by die Ouersentrum, 021 762 0116.	Umama osempilweni: Uhlutshwa butywala, ziziyobisi okanye umlingane okuphethe kakubi? Ukuba ufuna uncedo, fowunela uVivian kwiZiko labazali: ku-021-7620116
6	17	Thursday	41	Healthy mum: Remember if cervical cancer is treated early, it can be cured. Make sure you know the result of your pap-smear.	Gesonde mamma: Onthou, as servikale kanker vroeg genoeg behandel word, kan dit genees. Sorg dat jy die uitslae van jou papsmeer kry.	Umama osempilweni:Khumbula ukuba umhlaza wesibeleko unyangwa kwangethuba, unganyangeka. Qiniseka ukuba uyazazi iziphumo zokuhlolwa kwesibeleko sakho.
6	17	Friday	42	Healthy baby: Around week 18 you will begin to feel the baby move, first like little flutters, then as kicking.	Gesonde baba: Teen ongeveer week 18 sal jy begin voel hoe die baba beweeg - eers fladder dit net, dan sal jy skoppe begin voel.	Usana olusempilweni: Malunga neveki ye-12 uza kumva eshukuma umntwana, kuqala uzakuva into eyenzekayo, uve emva koko ekhaba.
6	17	Saturday	43	Healthy baby: When baby kicks, you must feel it kicking 10 times daily. If baby does not kick 10 times daily, go straight to the MOU.	Gesonde baba: As die baba begin skop, moet jy dit elke dag minstens 10 keer voel. As die baba nie 10 keer per dag skop nie, gaan dadelik kraameenheid toe.	Usana olusempilweni: Xa usana lukhaba, kufuneka uluve lukhaba izihlandlo ezili-10 ngosuku. Ukuba alukhabi izihlandlo ezili-10 ngosuku, yiya kwangoko eMOU.
6	17	Sunday	44	We hope you find these SMSs helpful, but if you do not want to receive them send a please call me to 0793183080	We hope you find these SMSs helpful, but if you do not want to receive them send a please call me to 0793183080	We hope you find these SMSs helpful, but if you do not want to receive them send a please call me to 0793183080
7	18	Monday	45	Healthy baby: Has your baby kicked 10 times today? If not, go straight to the MOU - daytime, the clinic; night-time, the labour ward.	Gesonde baba: Het jou baba vandag 10 keer geskop? Indien nie, gaan dadelik kraameenheid toe - bedags die kliniek; snags die kraamsaal.	Ingaba lukhabe izihlandlo ezili-10 namhlanje? Ukuba akunjalo, yiya kwangoko kwiMOU - emini, ekliniki. Ukuba kusebusuku yiya kwicala lokubelekisela.
7	18	Tuesday	46	Healthy mum: Did you have a pap-smear? If yes, have you asked for the results? Remember it detects cervical cancer so you get early treatment.	Gesonde mamma: Het jy ŉ papsmeer gehad en vir die uitslae gevra? Dié toets spoor servikskanker (by die baarmoederMonday) op om dit vroegtydig te behandel.	Umama osempilweni: Ingaba ubuhlolwe isibeleko? Ukuba uyavuma, ubuzibuzile iziphumo zoko? Khumbula lujonga umhlaza wesibeleko ukuze unyangwe kwangethuba.
7	18	Wednesday	47	Healthy mum: Exercise in pregnancy is important. Keeping fit will help make you more comfortable and help you have an easier birth.	Gesonde mamma: Dis belangrik dat jy gedurende swangerskap oefen. Fiksheid help jou goed voel en dra by tot ŉ makliker geboorte.	Umama osempilweni: Kubalulekile ukuzilolonga xa ukhulelwe. Ukuzigcina usegazini kuza kwenza uhlale ukhululekile kukwenze ubeleke lula.
7	18	Thursday	48	Healthy mum: Stay fit during pregnancy. This will help reduce discomforts such as swelling, constipation, and swollen veins.	Gesonde mamma: Bly fiks gedurende jou swangerskap. Dit sal ongemak soos swelling, hardlywigheid en opgehewe are help verminder.	Umama osempilweni: Hlala usegazini xa ukhulelwe. Oku kuza kukunceda unciphise ukungakhululeki okufana nokudumba, ukuqhinwa nokudumba kwemithambo.
7	18	Friday	49	Healthy mum: Exercise is great, but if you are ill or experience pregnancy complications speak to your doctor before you start exercising.	Gesonde mamma: Oefening is goed, maar as jy siek is of enige komplikasies ervaar, gesels liewer met jou dokter voordat jy begin oefen.	Umama osempilweni: Ukujima kubalulekile, kodwa ukuba uyagula okanye ufumana iingxaki zokukhulelwa thetha nogqirha wakho phambi kokuba uqale ukujima.
7	18	Saturday	50
7	18	Sunday	51
8	19	Monday	52	Healthy mum: Sex during pregnancy is generally safe. If you have pain or are worried about it, discuss with your health care provider.	Gesonde mamma: Seks gedurende swangerskap is oor die algemeen veilig. As dit pynlik is of jou bekommer, bespreek dit met jou dokter/suster.	Umama osempilweni: Kukhuselekile ukwabelana ngesondo ukhulelwe. Ukuba uva iintlungu okanye kuyakukhathaza oko, xoxa nonompilo wakho.
8	19	Tuesday	53
8	19	Wednesday	54	Healthy mum: Sister checks urine & blood-pressure every visit to ensure you don’t develop a serious condition called pre-eclampsia - increased blood pressure and protein in mother's urine.	Gesonde mamma: Die suster sal elke keer jou urine en bloeddruk toets om te keer dat jy pre-eklampsie (hoë bloeddruk en proteïen in die urine) ontwikkel.	Umongikazi uza kuhlola umchamo noxinezelelo lwegazi rhoqo xa usiya ekliniki ukuqinisekisa ukuba awubinazingxaki zoxinezelelo lwegazi okanye ukwenyuka kwegazi neproteyini kumchamo kamama.
8	19	Thursday	55
8	19	Friday	56	If you have high blood pressure, you may be at higher risk of developing pre-eclampsia and will need extra care. You may need to change your medication.	Gesonde mamma: As jy hoë bloeddruk het, loop jy groter gevaar om pre-eklampsie te kry. Jy het ekstra sorg nodig en sal dalk ook van medisyne moet verander.	Ukuba unehayihayi, ungasengxakini yoxinezelelo lwegazi neeproteyini kumchamo wakho kwaye uza kudinga isihoyo. Kuzofuneka uwatshintshe amayeza.
8	19	Saturday	57
8	19	Sunday	58
9	20	Monday	59	Healthy mum: Minor discomforts in pregnancy are normal. BUT if you start bleeding or water leaks, you need to go to the MOU.	Gesonde mamma: ŉ Bietjie ongemak gedurende swangerskap is normaal. MAAR as jy begin bloed of water afskei, moet jy kraameenheid toe gaan.	Umama osempilweni: Iingxaki ezincinci xa ukhulelwe ziqhelekile. KODWA ukuba uqala ukopha okanye kuphuma amanzi, kufuneka uye kwangoko eMOU.
9	20	Tuesday	60
9	20	Wednesday	61	We hope you find these SMSs helpful, but if you do not want to receive them send a please call me to 0793183080	We hope you find these SMSs helpful, but if you do not want to receive them send a please call me to 0793183080	We hope you find these SMSs helpful, but if you do not want to receive them send a please call me to 0793183080
9	20	Thursday	62
9	20	Friday	63	Healthy mum: If you have unexplained pains, you need to seek medical help. Go to the MOU. It is open 24 hours every day.	Gesonde mamma: As jy pyn het en nie weet waar dit vandaan kom nie, kry mediese hulp. Gaan kraameenheid toe. Dis elke dag 24 uur lank oop.	Umama osempilweni: Ukuba uneengxaki ezingazekiyo, kufuneka ufune uncedo lwezempilo. Yiya kwiMOU. Ivula iiyure ezingama-24 yonke imihla.
9	20	Saturday	64
9	20	Sunday	65
10	21	Monday	66	Healthy mum: If you get constant headaches in the front of your head, sudden swelling of hands, feet & face, call ambulance immediately: 021-9370500.	Gesonde mamma: As die voorkant van jou kop aanhoudend pyn of jou hande, voete en gesig skielik begin swel, bel onmiddellik ŉ ambulans by 021 937 0500.	Umama osempilweni: Ukuba usoloko unentloko ngaphambili, usoloko udunjelwa zizandla, iinyawo nobuso, fowunela kwangoko isithuthi sezigulane ku-021-9370500.
10	21	Tuesday	67
10	21	Wednesday	68
10	21	Thursday	69
10	21	Friday	70	Healthy mum: Heartburn, backache, swollen hands & feet are usual in pregnancy. But report to Sister if it carries on.	Gesonde mamma: Sooibrand, rugpyn en geswelde hande en voete is normaal gedurende swangerskap, maar vertel die suster daarvan as dit aanhou.	Umama osempilweni: Isitshisa, ukuqaqanjelwa ngumqolo, ukudumba izandla neenyawo kuqhelekile xa ukhulelwe. Kodwa mchazele uMongikazi ukuba kuyaqhubeka.
10	21	Saturday	71
10	21	Sunday	72
11	22	Monday	73	Healthy mum: Drink plenty of water, milk and fruit juice to stay healthy. Try to avoid coffee and tea. Rooibos tea is fine.	Gesonde mamma: Drink baie water, melk en vrugtesap om gesond te bly. Probeer koffie en gewone tee vermy. Rooibostee is goed.	Umama osempilweni: Sela amanzi amaninzi, ubisi nejusi eneziqhamo ukuhlala usempilweni. Zama ukungaphungi iti okanye ikofu. Iti yerooibos ilungile.
11	22	Tuesday	74
11	22	Wednesday	75
11	22	Thursday	76
11	22	Friday	77	Healthy mum: If you are HIV+, you need extra care during pregnancy. There is a support group at the clinic. Ask the Sister.	Gesonde mamma: As jy MIV+ is, het jy gedurende swangerskap ekstra sorg nodig. Praat met ŉ omgeegroep by die kliniek. Vra die suster daarna.	Umama osempilweni: Ukuba uneHIV, kufuneka uzihoye ngakumbi xa ukhulelwe. Likhona iqela elixhasanayo ekliniki. Buza uMongikazi ngoko.
11	22	Saturday	78
11	22	Sunday	79
12	23	Monday	80	Healthy mum: If you are HIV+, clinic gives medicine to protect baby getting from HIV. Remember to take this medicine.	Gesonde mamma: As jy MIV+ is, sal die kliniek jou medisyne gee om jou baba teen MIV te beskerm. Onthou om dit gereeld te drink.	Umama osempilweni: Ukuba uneHIV, ikliniki ikunika amayeza aza kukhusela usana lwakho lungabinaHIV. Ungalibali ukuwasela la mayeza.
12	23	Tuesday	81
12	23	Wednesday	82
12	23	Thursday	83
12	23	Friday	84	Healthy baby: If you are HIV+ you need to choose - breast OR formula feeding. Mixed feeding puts baby at risk. Chat to Sister.	Gesonde baba: As jy MIV+ is, moet jy kies of jy jou baba bors- of poeiermelk wil gee. Die twee saam stel jou baba in gevaar. Gesels met die suster.	Usana olusempilweni: Ukuba uneHIV, kufuneka ukhethe ukuncancisa OKANYE ubisi olusetotini. Ukuxuba ezi zinto kubeka usana esichengeni. Thetha noMongikazi.
12	23	Saturday	85
12	23	Sunday	86
13	24	Monday	87	Healthy baby: Excited about baby? During this last 3 months of pregnancy baby begins to fill out the space in the womb and gets ready to be born.	Gesonde baba: Is jy opgewonde oor jou baba? In die laaste 3 maande van jou swangerskap begin jou baba die hele baarmoeder vol lê, reg om gebore te word.	Usana olusempilweni: Uyaluvuyela usana? Kwezi nyanga zi-3 zokugqibela ukhulelwe usana luzala yonke indawo esibelekweni kwaye selulungele ukuzalwa.
13	24	Tuesday	88
13	24	Wednesday	89	Healthy mum: Feeling tired? It is natural being tired, especially during the last months of pregnancy. Be sure to get plenty of rest.	Gesonde mamma: Voel jy moeg? Dis natuurlik om moeg te wees, veral in die laaste maande van jou swangerskap. Maak seker jy rus genoeg.	Umama osempilweni: Uziva udiniwe? Yindalo ukuziva udiniwe, ingakumbi kwinyanga yokugqibela ukhulelwe. Qiniseka ukuba uphumla ngokwaneleyo.
13	24	Thursday	90
13	24	Friday	91	We hope you find these SMSs helpful, but if you do not want to receive them send a please call me to 0793183080	We hope you find these SMSs helpful, but if you do not want to receive them send a please call me to 0793183080	We hope you find these SMSs helpful, but if you do not want to receive them send a please call me to 0793183080
13	24	Saturday	92
13	24	Sunday	93
14	25	Monday	94	Healthy mum: Remember if you get constant headaches in the front of your head, sudden swelling of hands, feet & face, call ambulance immediately: 021-9370500.	Gesonde mamma: Onthou, as die voorkant van jou kop aanhoudend pyn of jou hande, voete en gesig skielik begin swel, bel onmiddellik ŉ ambulans, 021 937 0500.	Umama osempilweni: Ungalibali qho usiva intloko ngaphambili, ukusoloko udumbe izandla, iinyawo nobuso, utsalele kwangoko inqwelo yezigulane ku-021-9370500
14	25	Tuesday	95
14	25	Wednesday	96	Healthy mum: Can’t wait to have your baby? A month before your due date, you should slow down and prepare for the birth of your baby.	Gesonde mamma: Jy kan seker nie meer wag vir jou baba om te kom nie? ŉ Maand voor jou verwagte datum moet jy rustiger raak en jou regmaak vir die geboorte.	Umama osempilweni: Sewulungxamele usana lwakho? Kwinyanga phambi kokuba ubeleke, kufuneka uphumle ulungiselele ukuzalwa kosana lwakho.
14	25	Thursday	97
14	25	Friday	98	Healthy mum: Have you thought about breastfeeding your baby? Now is the time to decide and prepare.	Gesonde mamma: Het jy al daaroor gedink of jy dalk jou baba gaan borsvoed? Nou is die tyd om te besluit en voor te berei.	Umama osempilweni: Ukhe wacinga ngokuluncancisa usana wlakho? Ngoku lixesha lokwenza izigqibo nokululungiselela.
14	25	Saturday	99
14	25	Sunday	100
15	26	Monday	101	Healthy mum. Breastfeeding is better, easier and cheaper. But not all women can breastfeed. Discuss feeding with the Sister.	Gesonde mamma: Borsvoeding is beter, makliker en goedkoper, maar nie alle vroue kan borsvoed nie. Bespreek jou baba se voeding met die suster.	Umama osempilweni: Ukuncancisa kungcono, kulula kwaye akubizi mali ininzi. Kodwa ayingabo bonke oomama abanokuncancisa. Xoxa ngokuncancisa noMongikazi.
15	26	Tuesday	102
15	26	Wednesday	103
15	26	Thursday	104	Healthy mum: Breast is best for your baby. It is healthier and it has cells that fight against germs.	Gesonde mamma: Borsmelk is die beste vir jou baba. Dit is gesonder en bevat selle wat kieme bestry en jou baba teen siektes help beskerm.	Umama osempilweni: Ibele lelona lingcono kusana lwakho. Lisempilweni kwaye linamajoni omzimba anokunceda ekukhuseleni usana lwakho kwizifo.
15	26	Friday	105
15	26	Saturday	106
15	26	Sunday	107
16	27	Monday	108	Healthy mum: Breastfeeding has benefits for mum too. It may protect you against developing cancer later in life.	Gesonde mamma: Borsvoeding is goed vir die mamma ook. Dit kan keer dat jy later in jou lewe kanker kry.	Umama osempilweni: Ukuncancisa kunceda noomama. Kungakunceda ungabi naso isifo somhlaza kamva ebomini bakho.
16	27	Tuesday	109
16	27	Wednesday	110
16	27	Thursday	111	Healthy mum: Want to shed any of the ‘baby fat’ quickly after birth? Breastfeeding may help. Breastfeeding is good for you and your baby.	Gesonde mamma: Wil jy ná die geboorte graag vinnig van jou 'babavet' ontslae raak? Borsvoeding kan help. Dis goed vir jou én jou baba.	Umama osempilweni: Ufuna ukuphungula 'amafutha osana' ngokukhawuleza emva kokubeleka? Ukuncancisa kunganceda. Ukuncancisa kulungile kusana nakusana lwakho.
16	27	Friday	112
16	27	Saturday	113
16	27	Sunday	114
17	28	Monday	115	Healthy mum: If you want to breastfeed, but have to go back to work soon after birth, discuss your options with the Sister.	Gesonde mamma: As jy wil borsvoed, maar kort ná die geboorte weer moet begin werk, vra die suster hoe jy dit kan hanteer.	Umama osempilweni: Ukuba uyancancisa, kodwa kufuneka ubuyele emsebenzini emva kokubeleka, xoxa ofanele ukwenze noMongikazi.
17	28	Tuesday	116	We hope you find these SMSs helpful, but if you do not want to receive them send a please call me to 0793183080	We hope you find these SMSs helpful, but if you do not want to receive them send a please call me to 0793183080	We hope you find these SMSs helpful, but if you do not want to receive them send a please call me to 0793183080
17	28	Wednesday	117
17	28	Thursday	118
17	28	Friday	119	Healthy baby: You can express breast milk. In that way, baby will be able to get breast milk, when you are not with him/her.	Gesonde baba: Jy kan jou borsmelk uitmelk. Só sal jou baba steeds borsmelk kan drink, al is jy nie self daar nie.	Usana olusempilweni: Ungalicudisa ubisi lwebele. Ngaloo ndlela usana lwakho luzokwazi ukulufumana ubisi lwebele xa ungekho kunye nalo.
17	28	Saturday	120
17	28	Sunday	121
18	29	Monday	122	Healthy mum: Continue a healthy lifestyle. Get plenty of rest, eat a healthy diet and don’t smoke, drink and use drugs.	Gesonde mamma: Volg steeds ŉ gesonde leefstyl. Rus genoeg, eet gesond en moenie rook of alkohol en dwelms gebruik nie.	Qhubeka nokuphila ubomi obusempilweni. Phumla ngokwaneleyo, ukutye ukutya okusempilweni kwaye ungatsyhayi, ungaseli kwaye ungasebenzisi ziyobisi.
18	29	Tuesday	123
18	29	Wednesday	124
18	29	Thursday	125	Healthy mum: Remember to go to the MOU immediately if you have: constant headaches in the front of your head, sudden swelling of hands, feet and face.	Gesonde mamma: Onthou om dadelik kraameenheid toe te gaan as die voorkant van jou kop aanhoudend pyn of jou hande, voete en gesig skielik swel.	Umama osempilweni: Ungalibali ukuya kwangoko kwiMOU ukuba usoloko unentloko ngaphambili, ukudumba kwenzandla, iinyawo nobuso.
18	29	Friday	126
18	29	Saturday	127
18	29	Sunday	128
19	30	Monday	129	Healthy mum: Having support during labour is important. Make plans to have support from a partner, Fridayend or family member.	Gesonde mamma: Dis belangrik dat iemand jou ondersteun terwyl jy kraam. Reël met ŉ ouer, vriend of familielid om daar te wees.	Umama osempilweni: Ukufumana inkxaso xa uyobeleka kubalulekile. Yenza izicwangciso ukuba iqabane lakho likuxhase, umhlobo okanye ilungu losapho.
19	30	Tuesday	130
19	30	Wednesday	131	Healthy mum: Having a new-born is exciting and tiring. Make plans to have support when you get home from hospital.	Gesonde mamma: Om ŉ pasgebore baba te hê is opwindend, maar kan jou ook moeg maak. Reël dat iemand jou sal ondersteun wanneer jy en jou baba huis toe gaan.	Umama osempilweni: Ukuba nomntwana omtsha kuyavuyisa kwaye kuyadinisa. Yenza izicwangciso zokufumana inkxaso xa ubuyela ekhaya usuka esibhedlele.
19	30	Thursday	132
19	30	Friday	133	Healthy mum: It’s time to get ready for birth. Make plans for how you are going to get to the MOU. Make arrangements for transport.	Gesonde mamma: Dis nóú tyd om jou op die geboorte voor te berei. Dink aan hoe jy by die kraameenheid gaan kom. Reël vervoer.	Umama osempilweni: Lixesha nokuhlala ulindele ukubeleka. Yenza izicwangciso zokuba uza kuya njani eMOU. Yenza amalungiselelo ento yokukhwela.
19	30	Saturday	134
19	30	Sunday	135
20	31	Monday	136	Healthy mum: Bleeding, water breaking, or labour pains are signs of labour. This means it is time to go to the MOU.	Gesonde mamma: Wanneer jy begin kraam, sal jy begin bloei, jou water sal breek of jy sal kraampyne kry. Dít beteken dis tyd om kraameenheid toe te gaan.	Umama osempilweni: Ukopha, ukugqabhuka amanzi okanye iintlungu zokubeleka ziimpawu zokuba uza kubeleka. Loo nto ithetha ukuba lixesha lokuba uye eMOU.
20	31	Tuesday	137
20	31	Wednesday	138
20	31	Thursday	139
20	31	Friday	140	Healthy mum: When labour starts, check time between labour pains. 3 labour pains in 10 minutes means you should go to the MOU.	Gesonde mamma: Wanneer jy begin kraam, kyk hoe ver uitmekaar die kraampyne is. Drie kraampyne in 10 minute beteken jy moet kraameenheid toe gaan.	Umama osempilweni: Xa uqala ukulunywa, jonga ixesha ezishiyana ngalo iintlungu. Ukufumana iintlungu kathathu kwimizuzu eli-10 kuthetha ukuba yiya eMOU.
20	31	Saturday	141
20	31	Sunday	142
21	32	Monday	143	We hope you find these SMSs helpful, but if you do not want to receive them send a please call me to 0793183080	We hope you find these SMSs helpful, but if you do not want to receive them send a please call me to 0793183080	We hope you find these SMSs helpful, but if you do not want to receive them send a please call me to 0793183080
21	32	Tuesday	144
21	32	Wednesday	145	Healthy mum: It’s a good idea to pack your bags now. Pack one bag for you, and one for baby.	Gesonde mamma: Kry nou jou en baba se goedjies bymekaar. Pak ŉ sak vir jou én een vir jou baba.	Umama osempilweni: Yimbono entle ukuyipakisha ngoku ibhegi yakho. Pakisha ibhegi yakho kunye neyomntwana.
21	32	Thursday	146
21	32	Friday	147	Healthy mum: Pack your bag: 2 pks large sanitary towels, 2 rolls toilet paper, toiletries, 4 panties, night gown, ante natal card.	Gesonde mamma: Pak nou jou sak: Onthou 2 pakke groot sanitêre doekies, 2 rolle toiletpapier, toiletware, 4 broekies, nagklere en jou kliniekkaart.	Umama osempilweni: Pakisha ibhegi yakho: iipakethi ezi-2 zaxa usexesheni, imiqulu emi-2 yamaphepha angasese, iipenti ezi-4, igawuni nekhadi lasekliniki.
21	32	Saturday	148
21	32	Sunday	149
22	33	Monday	150
22	33	Tuesday	151	Healthy mum: Pack something to eat so you have energy for labour. Also pack a phone card or make sure you have airtime to make calls.	Gesonde mamma: Pak ook iets om te eet sodat jy energie sal hê vir die geboorte. Onthou ook ŉ foonkaart, of sorg dat jy genoeg lugtyd het om te kan bel.	Umama osempilweni: Zifakele into yokutya ukuze ubenamandla xa ubeleka. Faka nekhadi lefowuni okanye uqinisekise ukuba unomoya wokwazi ukufowuna.
22	33	Wednesday	152
22	33	Thursday	153
22	33	Friday	154	Healthy mum: Pack baby’s bag: 1 pk disposable nappies, 1 face cloth, 1 bar baby soap, 2 baby blankets, baby clothes, cotton wool.	Gesonde mamma: Pak nou baba se sak: Onthou 1 pak weggooidoeke, 1 waslap, 1 koekie babaseep, 2 babakombersies, babaklere en watte ('kapok').	Umama osempilweni: Pakisha ibhegi yomntwana. Ipakethi ibe-1 yamanapkeni alahlwayo, ivasilaphu, isepha, iingubo ezi-2 zomntwana, impahla yomntwana, umqhaphu.
22	33	Saturday	155
22	33	Sunday	156
23	34	Monday	157	Healthy mum: If you are not going to breast feed, remember to pack 2 baby feeding cups and a cup cleaning solution in your baby-bag.	Gesonde mamma: As jy nie gaan borsvoed nie, onthou ook om 2 babatuitkoppies en ontsmetmiddel in jou babasak te pak.	Umama osempilweni: Ukuba zwuzoncancisa, ungalibali ukupakisha iipayinti ezi-2 zomntwana nepayinti yokucoca ezi zinto zibekwibhegi yomntwana.
23	34	Tuesday	158
23	34	Wednesday	159
23	34	Thursday	160
23	34	Friday	161	Healthy mum: Having a baby is a big change in your life. It is normal to feel tired and exhausted after birth.	Gesonde mamma: ŉ Baba is ŉ groot verandering in jou lewe. Dis normaal om ná die geboorte moeg en uitgeput te voel.	Umama osempilweni: Ukuba nomntwana lutshintsho olukhulu empilweni yakho. Kuqhelekile ukuziva udiniwe udangele emva kokubeleka.
23	34	Saturday	162
23	34	Sunday	163
24	35	Monday	164	Healthy mum: Look after yourself after birth. Make sure you have support, eat well and get as much rest as you can. Sleep when baby sleeps.	Gesonde mamma: Pas jouself mooi op ná die geboorte. Maak seker jy het genoeg hulp, eet gesond en rus soveel jy kan. Slaap wanneer die baba slaap.	Umama osempilweni: Zikhathalele emva kokubeleka. Qiniseka ukuba ufumana inkxaso, utya kakuhle uphumle ngokwaneleyo kangangoko unako. Lala xa umntwana elele.
24	35	Tuesday	165
24	35	Wednesday	166	Healthy mum: If you feel hopeless, cry easily and feel you are unable to cope with a new baby, speak to your health care provider.	Gesonde mamma: As jy moedeloos voel, huilerig is en voel of die nuwe baba vir jou te veel is, praat met jou dokter/suster.	Umama osempilweni: Ukuba uziva ungenathemba, ulila nje kwaye uziva ungakwazi kumelana nokuba nomntwana omtsha, thetha nonompilo.
24	35	Thursday	167
24	35	Friday	168	Healthy mum: Some new mothers feeling depressed after having a baby. If you are not coping, speak to someone.	Gesonde mamma: Party nuwe mammas voel depressief nadat hulle babas gekom het. As jy sukkel, praat met iemand.	Umama osempilweni: Abanye oomama abatsha baziva bedakumbile emva kokuba nomntwana. Ukuba awukwazi kumelana noko, yiba nomntu othetha naye.
24	35	Saturday	169
24	35	Sunday	170
25	36	Monday	171	We hope you find these SMSs helpful, but if you do not want to receive them send a please call me to 0793183080	We hope you find these SMSs helpful, but if you do not want to receive them send a please call me to 0793183080	We hope you find these SMSs helpful, but if you do not want to receive them send a please call me to 0793183080
25	36	Tuesday	172
25	36	Wednesday	173	Healthy mum: You need to register your baby with Home Affairs. You can do this at the MOU Mondayay to Fridayday, 8:30-14:00.	Gesonde mamma: Jy moet jou baba by Binnelandse Sake registreer. Jy kan dit op Maandae tot Vrydae tussen 08:30 en 14:00 by die kraameenheid doen.	Umama osempilweni: Kufuneka umbhalise umntwana wakho kwaNdabazabantu. Oku ungakwenza kwiMOU ngoMvulo ukuya kutsho ngoLwesihlanu, ngo-8h30-14h30.
25	36	Thursday	174
25	36	Friday	175	Healthy mum: When you register your baby with Home Affairs, bring mother and father’s IDs and baby’s Road to Health card.	Gesonde mamma: Wanneer jy jou baba by Binnelandse Sake registreer, het jy jou en die pa se ID sowel as die baba se kliniekkaart nodig.	Umama osempilweni: Xa ubhalisa umntwana wakho kwaNdabazabantu, yiza neSazisi sikamama nesikatata kunye neKhadi lomntwana laseKliniki.
25	36	Saturday	176
25	36	Sunday	177
26	37	Monday	178	Healthy mum: Have you thought about family planning/contraception? Discuss family planning with the Sister before you give birth.	Gesonde mamma: Het jy al aan gesinsbeplanning/voor-behoeding ná die geboorte gedink? Bespreek dit met die suster voordat jou baba kom.	Umama osempilweni:Ukhe wacinga ngokucwangcisa usapho/ngocwangciso? Xoxa ngokucwangcisa noMongikazi phambi kokubeleka.
26	37	Tuesday	179
26	37	Wednesday	180	Healthy baby: Your baby needs care to remain healthy. Remember to attend baby wellness clinic with your baby.	Gesonde baba: Jou baba het sorg nodig om gesond te bly. Onthou om jou baba gereeld babakliniek toe te neem.	Usana olusempilweni: Usana lwakho lufuna ukukhathalelwa ukuze luhlale lusempilweni. Ungalibali ukuya nosana lwakho kwikliniki ejongene nempilo yosana.
26	37	Thursday	181
26	37	Friday	182	Healthy baby: Vaccinations can prevent your baby getting a serious illness (TB, Polio & others). The clinics do will the vaccinations and guide you.	Gesonde baba: Inentings kan keer dat jou baba ŉ ernstig siekte (soos TB en polio) kry. Die kliniek sal jou baba inent en jou raad gee.	Usana olusempilweni: Ugonyo lungaluthintela usana ekufumaneni izifo ezinzima (iTB, ipoliyo nezinye). Iikliniki ziza kwenza ugonyo kwaye zikuncede.
26	37	Saturday	183
26	37	Sunday	184
27	38	Monday	185	Healthy mum: Taking care of a baby can be tiring. Remember you are not alone. Ask clinic staff about any concerns.	Gesonde mamma: Dit kan uitputtend wees om na ŉ baba om te sien. Onthou, jy's nie alleen nie. Vra die kliniekpersoneel as iets jou bekommer.	Umama osempilweni: Ukukhathalela usana kungadinisa. Khumbula ukuba awuWednesdaywa. Buza nangantoni na ekuxhalabisayo kubasebenzi basekliniki.
27	38	Tuesday	186
27	38	Wednesday	187	Healthy mum: Remember to discuss any concern regarding your and your baby’s health with the Sister.	Gesonde mamma: Onthou om enige probleme met jou en jou baba se gesondheid met die suster te bespreek.	Umama osempilweni: Ungalibali ukuxoxa noMongikazi ngoko kukuxhalabisayo malunga nekhadi lakho nelosana lwakho.
27	38	Thursday	188
27	38	Friday	189	Healthy mum: You are almost there! Congratulations on a healthy pregnancy and good luck with the birth.	Gesonde mamma: Jy's amper daar! Geluk met jou gesonde swangerskap, en sterkte met die geboorte.	Umama osempilweni: Sewuzokufika! Siyavuyisana nawe ngokuba sempilweni uxa khulelwe kwaye sikunqwenelela okuhle xa ubeleka.

## Sheet: 12weeks
Week	Week of pregnancy	Day of week		English	Afrikaans	Xhosa
		Friday	0
		Saturday	1	Welcome: you have signed up for SMSs about pregnancy. You can save this number on your phone so you can identify these SMSs.	Welkom. Jy het vir SMS'e oor swangerskap geregistreer. Stoor hierdie nommer op jou foon sodat jy die SMS'e kan uitken.	Wamkelekile: usayinele iiSMS ezimalunga nokukhulelwa. Ungayigcina le nombolo kwifowuni yakho ukuze uzazi ezi SMS
		Saturday	1	The SMSes will start with 'healthy mum' & 'healthy baby'. If you do not want to receive these SMSs send a please call me to 0793183080	Hi. Elke SMS oor swangerskap sal met "Gesonde mamma" of "Gesonde baba" begin. As jy dit nié wil ontvang nie, stuur ŉ "Please call me" 0793183080	IiSMS ezimalunga nokukhulelwa zizoqala 'ngomama osempilweni' 'nosana olusempilweni'. Ukuba awufuni kuzifumana ezi SMS thumela umyalezo othi mandikufowunele 0793183080
		Sunday	2
1	13	Monday	3	Congratulations, you're going to have a baby! Pregnancy is not an illness, but it is important to look after your health. Watch out for SMSs with tips.	Geluk, jy's swanger! Swangerskap is nie ŉ siekte nie, maar jy moet steeds sorg dat jy so gesond moontlik bly. Wees op die uitkyk na ons SMS'e met wenke.	Siyavuyisana nawe, uza kuba nomntwana! Ukukhulelwa ayikokugula, kodwa kubalulekile ukuyihoya impilo yakho. Lindela iiSMS ezinamanqaku aluncedo.
1	13	Tuesday	4	Healthy mum: You need to look after yourself to make sure you have a healthy baby and an easy pregnancy. So please attend all clinic visits.	Gesonde mamma: Jy moet mooi na jouself kyk om ŉ gesonde baba en ŉ maklike swangerskap te hê. So, besoek asseblief die kliniek gereeld.	Umama osempilweni: Kufuneka uzihoye ukuqinisekisa ukuba unosana olusempilweni nokukhulelwa okungekho nzima. Ngoko ke nceda uye rhoqo ekliniki.
1	13	Wednesday	5	Healthy baby: During the first 12 weeks of pregnancy, baby’s organs (heart & lungs) will be formed. It is important to stay healthy.	Gesonde baba: In die eerste 12 weke van jou swangerskap word die baba se organe (hart en longe) gevorm. Dis belangrik dat jy gesond bly.	Usana olusempilweni: Kwiiveki zokuqala ezili-12 zokukhulelwa, amalungu osana (intliziyo nemiphunga iza kubakho. Kubalulekile ukuhlala usempilweni.
1	13	Thursday	6	Healthy mum: What you put in your body affects how your baby grows and develops. It is important not to smoke, drink alcohol, or use drugs.	Gesonde mamma: Wat jy eet, drink en doen, beïnvloed hoe jou baba groei en ontwikkel. Moenie rook en alkohol of dwelms gebruik nie.	Umama osempilweni: Okufaka emzimbeni wakho kuchaphazela ukukhula komntwana. Kubalulekile ukungatshayi, ukungaseli tywala, okanye ukungasebenzisi ziyobisi.
1	13	Friday	7	Healthy mum: Pregnancy is not an illness, but medical care is important for a healthy pregnancy. Attend check-ups at your clinic.	Gesonde mamma: Swangerskap is nie ŉ siekte nie, maar goeie mediese sorg is belangrik vir ŉ gesonde swangerskap. Gaan gereeld vir ondersoeke by jou kliniek.	Umama osempilweni: Ukukhulelwa ayikokugula, kodwa uncedo lwezempilo lubalulekile ukuze ukukhulelwa kubesempilweni. Yiya uyokujongwa kwikliniki ohamba kuyo.
1	13	Saturday	8	Healthy mum: Early pregnancy may cause discomfort such as nausea and vomiting. If you have other symptoms, speak to the Sister.	Gesonde mamma: Vroeg in jou swangerskap kan jy naar wees en opbring. As jy enige ander simptome ervaar, gesels met die klinieksuster.	Umama osempilweni: Iinyanga zokuqala ukhulelwe zingabangela ungaziva kakuhle njengokubanesicaphucaphu nokugabha. Ukuba unezinye iimpawu, thetha noMongikazi.
1	13	Sunday	9	Healthy baby: Folic acid decreases the risk of serious birth defects (body and mental). Remember to take these tablets every day.	Gesonde baba: Foliensuur verlaag die risiko van ernstige (liggaamlike én geestelike) afwykings by geboorte. Onthou om elke dag jou foliensuurpille te drink.	Usana olusempilweni: Iipilisi ezinceda xa ukhulelwe zinciphisa iingxaki zokubeleka (emzimbeni nasengqondweni). Ungalibali ukuzisela ezi pilisi yonke imihla.
2	14	Monday	10	Healthy baby: An x-ray may harm your baby. Please tell your health care provider that you are pregnant if they want to take x-rays.	Gesonde baba: ŉ X-straalondersoek kan skadelik wees vir jou baba. As jou dokter/suster X-straalfoto's wil neem, sê vir hulle jy is swanger.	Usana olusempilweni: I-eksreyi ingalonzakalisa usana lwakho. Nceda uxelele unompilo ukuba ukhulelwe ukuba bafuna ukukufaka kwi-eksreyi.
2	14	Tuesday	11	Healthy mum: Remember to report to Sister if you experience any worrying symptoms during your pregnancy.	Gesonde mamma: Onthou om vir die suster te sê as jy gedurende jou swangerskap enige simptome ervaar wat jou bekommer.	Umama osempilweni: Ungalibali ukumxelela uMongikazi ukuba kukho iimpawu onazo ezikukhathazayo ngeli xesha usakhulelwe.
2	14	Wednesday	12	Healthy baby: The clinic gives you iron and folic acid tablets to ensure baby’s health and development. Remember to take the tablets daily.	Gesonde baba: Die kliniek sal vir jou yster- en foliensuurpille gee om te sorg dat jou baba gesond is en goed ontwikkel. Onthou om dit elke dag te drink.	Usana olusempilweni: Ikliniki iza kukunika iipilisi ze-ayoni ukuqinisekisa ukuba usana lwakho luyakhula. Ungalibali ukuzisela iipili yonke imihla.
2	14	Thursday	13	Healthy baby: Remember to take iron. Iron ensures that your baby gets enough oxygen, helping your baby grow and develop normally.	Gesonde baba: Onthou om jou ysterpille te drink. Yster sorg dat jou baba genoeg suurstof kry om goed te groei en normaal te ontwikkel.	Usana olusempilweni: Ungalibali ukutya i-ayoni. I-ayoni iqinisekisa ukuba usana lufumana i-oxijini eyaneleyo, ukunceda usana lwakho lukhule ngokwesiqhelo.
2	14	Friday	14	Healthy baby: Make sure you know your HIV status so you can get extra care if you are HIV+. Medicine can lower the risk of your baby getting HIV.	Gesonde baba: Maak seker jy ken jou MIV-status. As jy MIV+ is, het jy ekstra sorg nodig. Medisyne kan help keer dat jou baba ook MIV kry.	Usana olusempilweni: Qinisekisa ukuba uyasazi isimo sakho seHIV ukuze ufumane isihoyo ukuba uHIV. Amayeza anganciphisa ukosuleleka yiHIV kosana lwakho.
2	14	Saturday	15	Healthy mum: Healthy eating habits are important for both you and your baby. Make sure you get lots of fruit, vegetables and milk.	Gesonde mamma: Gesonde eetgewoontes is belangrik vir jou én jou baba. Sorg dat jy genoeg vrugte, groente en melk inneem.	Usana olusempilweni: Iindlela zokutya ezisempilweni zibalulekile kuwe nosana lwakho. Qinisekisa ukuba utya iziqhamo nemifuno emininzi nobisi.
2	14	Sunday	16	Healthy mum: Your health is important for your baby. Sexually Transmitted Infection (STI) is harmful for you and your baby.	Gesonde mamma: Jou gesondheid is belangrik vir jou baba. Seksueel oordraagbare infeksies ("STI's") is skadelik vir jou én jou kind.	Umama osempilweni:Impilo yakho ibalulekile kusana lwakho. Izifo ezosuleleka ngokwesondo (iSTI) yingozi kuwe nosana lwakho.
3	15	Monday	17	Healthy mum: If you have a yellowish/greenish, smelly discharge, tell the Sister. You may have a STI and need treatment.	Gesonde mamma: Sê vir die suster as jy ŉ gelerige/groenerige afskeiding het wat sleg ruik. Dalk het jy ŉ SOI ("STI's") wat behandel moet word.	Umama osempilweni: Ukuba ngaphantsi uphuma into ebutyheli/eluhlaza nenukayo, xelela uMongikazi. Usenokuba uneSTI kwaye udinga unyango.
3	15	Tuesday	18	Healthy mum: Please make sure you get treatment if you are diagnosed with a STI. Treatment is important for you and baby.	Gesonde mamma: As jy met ŉ SOI ("STI's") gediagnoseer word, sorg asseblief dat jy behandeling kry. Dit is belangrik vir jou én jou baba.	Umama osempilweni: Nceda uqinisekise ukuba ufumana unyango ukuba ufunyaniswe uneSTI. Unyango lubalulekile kuwe nosana.
3	15	Wednesday	19	Healthy mum: If you are over 30 or HIV+, the clinic will do a pap-smear to check if the cervix (mouth of the womb) is healthy.	Gesonde mamma: As jy ouer as 30 of MIV+ is, sal die kliniek ŉ papsmeer doen om seker te maak dat die serviks (Monday van die baarmoeder) gesond is.	19.Ukuba ungaphezu kweninyaka eyi30 okanye uneHIV, ikliniki iza kuhlola iiseli ezikumlomo wesizalo (umlomo wesibeleko) ukuba usempilweni awunamhlaza.
3	15	Thursday	20	Healthy mum: A pap-smear can detect abnormal cells that may later become cervical cancer - but which can be cured if detected early.	Gesonde mamma: ŉ Papsmeer kan abnormale selle opspoor wat later servikale kanker kan word. As dit vroeg genoeg opgespoor word, is dit geneeslik.	Umama osempilweni: Uhlolo lwesibeleko lujonga iiseli ezingalunganga ezinobangela umhlaza wesibeleko - uyanyangeka ukuba ufunyaniswe kwangethuba.
3	15	Friday	21	Healthy mum: If clinic does a pap-smear, remember to ask for the results at your next clinic visit. Remember you can be treated.	Gesonde mamma: As die kliniek ŉ papsmeer doen, vra by jou volgende besoek vir die uitslae. Onthou, as daar iets fout is, kan dit behandel word.	Umama osempilweni: Ukuba ikliniki ihlola isibeleko, ungalibali ukufuna iziphumo zoko xa uphinde waya ekliniki. Khumbula unganyangeka.
3	15	Saturday	22	Healthy mum: Sister checks bloods to see if you have a sexually transmitted infection, diabetes or HIV and need extra care.	Gesonde mamma: Die suster sal jou bloed toets om te kyk of jy ŉ seksueel oordraagbare infeksie, diabetes of MIV het en dalk ekstra sorg moet kry.	Umama osempilweni: Umongikazi ujonga igazi ukujonga ukuba awunasifo sosuleleka ngokwesondo, iswekile okanye iHIV kwaye uza kudinga isihoyo.
3	15	Sunday	23	Healthy mum: Sister may also check to see if you have enough iron in your blood. This is important to keep you and baby healthy.	Gesonde mamma: Die suster kan ook kyk of jy genoeg yster in jou bloed het. Yster is belangrik om jou én jou baba gesond te hou.	Umama osempilweni: Umongikazi kwakho angakuhlola ukuba yanele na i-ayoni egazini lakho. Kubalulekile oku ukukugcina wena nosana nisempilweni.
4	16	Monday	24	Healthy baby: The clinic check your blood type. If you are rhesus-negative, baby will need medication after birth.	Gesonde baba: Die kliniek sal jou bloedgroep bepaal. As jy resusnegatief is, sal jou baba ná geboorte medisyne nodig kry.	Usana olusempilweni: Ikliniki ijonga uhlobo lwegazi lakho. Ukuba uneengxaki ezifumaneka egazini, usana kufuneka lufumene amayeza emva kokuba ubelekile.
4	16	Tuesday	25	Healthy mum: Tests during pregnancy are important. Treatment for anaemia or STI ensure mum is healthy and baby is born healthy.	Toetse gedurende jou swangerskap is belangrik. Behandeling vir bloedarmoede of ŉ SOI ("STI's") sorg dat jy gesond bly en jou baba gesond gebore word.	Umama osempilweni: Ukuhlolwa xa ukhulelwe kubalulekile. Ukunyangwa komlambo okanye kweSTI kuqinisekisa ukuba umama usempilweni nosana luzalwa lusempilweni.
4	16	Wednesday	26	Healthy mum: Remember to ask for the result of you pap-smear. The clinic may not contact you to tell you the result of the pap-smear..	Gesonde mamma: Onthou om vir die uitslae van jou papsmeer te vra. Dalk bel die kliniek jou nie uit hul eie met die uitslae nie.	Umama osempilweni: Ungalibali ukufuna iziphumo zokuhlolwa kwesibeleko. Ikliniki ayikwazi kuqhagamshelana nawe ikuxelele ngeziphumo zokuhlolwa kwesibeleko.
4	16	Thursday	27	Healthy baby: Drinking alcohol during pregnancy, (ESPECIALLY the first 12 weeks!) can cause major abnormalities. Don’t drink alcohol!	Gesonde baba: As jy gedurende jou swangerskap (VERAL in die eerste 12 weke) alkohol drink, kan dit ernstige afwykings veroorsaak. Moenie alkohol drink nie!	Usana olusempilweni: Ukusela utywala ukhulelwe, (INGAKUMBI kwiiveki zokuqala ezili-12!) kungabangela iingxaki zeempawu ezingaqhelekanga. S'ukusela utywala!
4	16	Friday	28	Healthy baby: Even after the first 12 weeks, baby is still at risk if you drink. Speak to the Sister if you have an alcohol problem.	Gesonde baba: Selfs ná die eerste 12 weke is jou baba steeds in gevaar as jy drink. Praat met die suster as jy ŉ alkoholprobleem het.	Usana olusempilweni: Nasemva kweeveki ezili-12 zokuqala, usana lusesengxakini ukuba uyasela. Thetha noMongikazi ukuba unengxaki yokusela.
4	16	Friday	28	We hope you find these SMSs helpful, but if you do not want to receive them send a please call me to 0793183080	We hope you find these SMSs helpful, but if you do not want to receive them send a please call me to 0793183080	We hope you find these SMSs helpful, but if you do not want to receive them send a please call me to 0793183080
4	16	Saturday	29	Healthy baby: Drinking alcohol during pregnancy can cause foetal alcohol syndrome. Your child could be affected for life.	Gesonde baba: Alkoholgebruik gedurende swangerskap kan fetale alkoholsindroom veroorsaak. Dit kan jou kind lewenslange skade aandoen.	Usana olusempilweni: Ukusela utywala ukhulelwe kubangela iingxaki zokungemi kakuhle emzimbeni ngenxa yotywala. Usana lunokuba nale ngxaki ubomi balo bonke.
4	16	Sunday	30	Healthy baby: Think before you drink! Foetal alcohol syndrome gives children learning difficulties and behavioural problems for life.	Gesonde baba: Dink voor jy drink! Fetale alkoholsindroom veroorsaak lewenslange leer- en gedragsprobleme by kinders.	Usana olusempilweni: Cinga phambi kokuba usele! Ukungemi kakuhle emzimbeni kwenza abantwana babeneengxaki zokufunda neengxaki zesimo sabo ubomi babo bonke.
5	17	Monday	31	Healthy baby: Taking drugs can affect your baby. Drugs can cause major abnormalities especially in the first 12 weeks. Don’t take drugs.	Gesonde baba: Dwelmgebruik gedurende swangerskap is sleg vir jou baba, veral in die eerste 12 weke. Dit kan ernstige afwykings veroorsaak. Bly weg daarvan.	Usana olusempilweni: Iziyobisi zinganengxaki kusana. Zenza umonakalo emzimbeni kwiiveki zokuqala ezili-12. S'ukusebenzisa iziyobisi.
5	17	Tuesday	32	Healthy baby: Even after 12 weeks, taking drugs can cause abnormalities. Speak to the Sister if you use drugs.	Gesonde baba: Selfs ná die eerste 12 weke kan dwelms abnormaliteite veroorsaak. Praat met die suster as jy dwelms gebruik.	Usana olusempilweni:Nasemva kweeveki ezili-12, ukusebenzisa iziyobisi kwenza iingxaki ezingaqhelekanga. Thetha noMongikazi ukuba usebenzisa iziyobisi.
5	17	Wednesday	33	Healthy baby: If you need help to stop drinking or taking drugs, speak to the Sister or call Vivian at the Parent Centre: 021-7620116	Gesonde baba: As jy hulp nodig het om op te hou drink of dwelms gebruik, praat met die suster of bel Vivian by die Ouersentrum, 021 762 0116.	Usana olusempilweni: Ukuba ufuna uncedo lokuyeka ukusela okanye iziyobisi, thetha noMongikazi okanye ufowunele uVivian kwiZiko labazali: ku-021-7620116
5	17	Thursday	34	Healthy mum: Smoking deprives your baby of oxygen and can affect baby’s growth. Speak to the Sister if you need help to stop.	Gesonde mamma: As jy rook, kry jou baba te min suurstof en kan dan te stadig groei. Praat met die suster as jy hulp nodig het om op te hou.	Umama osempilweni: Ukutshaya kwenza kubenzima ukuba usana lufumane i-oksijini kwaye kungalwenza lungakhuli kakuhle. Thetha noMongikazi ukuba ufuna uncedo.
5	17	Friday	35	Healthy mum: If you have problems and need someone to talk to, you can contact Vivian at the Parent Centre 021-7620116.	Gesonde mamma: As jy ŉ probleem het waaroor jy met iemand wil gesels, bel Vivian by die Ouersentrum, 021 762 0116.	Umama osempilweni: Ukuba uneengxaki kwaye ufuna umntu onokuthetha naye, qhagamshelana noVivian kwiZiko labazali: ku-021-7620116
5	17	Saturday	36	Healthy mum: Many medicines are not safe to use during pregnancy. Tell your health care provider and pharmacist that you are pregnant.	Gesonde mamma: Gedurende swangerskap is daar baie medisyne waarvan jy liewer moet wegbly. Vertel jou dokter/suster/apteker jy is swanger.	Umama osempilweni: Amayeza amaninzi akakhuselekanga ukuba angasetyenziswa xa ukhulelwe. Xelela unompilo nosomayeza ukuba ukhulelwe.
5	17	Sunday	37	Healthy mum: Talk to your health care provider about medicine. Only take medicine prescribed by a midwife, nurse or doctor.	Gesonde mamma: Gesels met jou dokter/suster/vroedvrou oor medisyne. Drink net medisyne wat een van hulle voorskryf.	Umama osempilweni: Thetha nonompilo ngamayeza. Sebenzisa amayeza owaxelelwe ngumongikazi, umongikazi okanye ugqirha ukuba ungawasebenzisa.
6	18	Monday	38	Healthy mum: How are you doing? If you are not happy about your pregnancy or if you have any concerns, speak to the Sister.	Gesonde mamma: Hoe gaan dit met jou? As iets van jou swangerskap jou pla of jy oor enigiets bekommerd is, gesels met die suster.	Umama osempilweni: Unjani? Ukuba ukukhulelwa kwakho akukonwabisanga okanye kukho into ekuxhalabisayo, thetha noMongikazi.
6	18	Tuesday	39	Healthy mum: It is important that you look after your own well-being. Be good to yourself and make sure you have people to support you.	Gesonde mamma: Dit is belangrik dat jy na jou eie welstand omsien. Wees goed vir jouself en maak seker dat jy mense het wat jou ondersteun.	Umama osempilweni: Kubalulekile ukuba uyihoye impilo yakho. Ziphathe kakuhle uqinisekise ukuba bakho abantu abaza kukuxhasa.
6	18	Wednesday	40	Healthy mum: Is alcohol or drug use or an abusive partner worrying you? For help, contact Vivian at Parent Centre: 021-7620116	Gesonde mamma: Bekommer jy jou oor alkohol- of dwelmgebruik, of mishandel jou man/kêrel jou? Kry hulp. Bel Vivian by die Ouersentrum, 021 762 0116.	Umama osempilweni: Uhlutshwa butywala, ziziyobisi okanye umlingane okuphethe kakubi? Ukuba ufuna uncedo, fowunela uVivian kwiZiko labazali: ku-021-7620116
6	18	Thursday	41	Healthy mum: Remember if cervical cancer is treated early, it can be cured. Make sure you know the result of your pap-smear.	Gesonde mamma: Onthou, as servikale kanker vroeg genoeg behandel word, kan dit genees. Sorg dat jy die uitslae van jou papsmeer kry.	Umama osempilweni:Khumbula ukuba umhlaza wesibeleko unyangwa kwangethuba, unganyangeka. Qiniseka ukuba uyazazi iziphumo zokuhlolwa kwesibeleko sakho.
6	18	Friday	42	Healthy baby: Around week 18 you will begin to feel the baby move, first like little flutters, then as kicking.	Gesonde baba: Teen ongeveer week 18 sal jy begin voel hoe die baba beweeg - eers fladder dit net, dan sal jy skoppe begin voel.	Usana olusempilweni: Malunga neveki ye-12 uza kumva eshukuma umntwana, kuqala uzakuva into eyenzekayo, uve emva koko ekhaba.
6	18	Saturday	43	Healthy baby: When baby kicks, you must feel it kicking 10 times daily. If baby does not kick 10 times daily, go straight to the MOU.	Gesonde baba: As die baba begin skop, moet jy dit elke dag minstens 10 keer voel. As die baba nie 10 keer per dag skop nie, gaan dadelik kraameenheid toe.	Usana olusempilweni: Xa usana lukhaba, kufuneka uluve lukhaba izihlandlo ezili-10 ngosuku. Ukuba alukhabi izihlandlo ezili-10 ngosuku, yiya kwangoko eMOU.
6	18	Sunday	44	We hope you find these SMSs helpful, but if you do not want to receive them send a please call me to 0793183080	We hope you find these SMSs helpful, but if you do not want to receive them send a please call me to 0793183080	We hope you find these SMSs helpful, but if you do not want to receive them send a please call me to 0793183080
7	19	Monday	45	Healthy baby: Has your baby kicked 10 times today? If not, go straight to the MOU - daytime, the clinic; night-time, the labour ward.	Gesonde baba: Het jou baba vandag 10 keer geskop? Indien nie, gaan dadelik kraameenheid toe - bedags die kliniek; snags die kraamsaal.	Ingaba lukhabe izihlandlo ezili-10 namhlanje? Ukuba akunjalo, yiya kwangoko kwiMOU - emini, ekliniki. Ukuba kusebusuku yiya kwicala lokubelekisela.
7	19	Tuesday	46	Healthy mum: Did you have a pap-smear? If yes, have you asked for the results? Remember it detects cervical cancer so you get early treatment.	Gesonde mamma: Het jy ŉ papsmeer gehad en vir die uitslae gevra? Dié toets spoor servikskanker (by die baarmoederMonday) op om dit vroegtydig te behandel.	Umama osempilweni: Ingaba ubuhlolwe isibeleko? Ukuba uyavuma, ubuzibuzile iziphumo zoko? Khumbula lujonga umhlaza wesibeleko ukuze unyangwe kwangethuba.
7	19	Wednesday	47	Healthy mum: Exercise in pregnancy is important. Keeping fit will help make you more comfortable and help you have an easier birth.	Gesonde mamma: Dis belangrik dat jy gedurende swangerskap oefen. Fiksheid help jou goed voel en dra by tot ŉ makliker geboorte.	Umama osempilweni: Kubalulekile ukuzilolonga xa ukhulelwe. Ukuzigcina usegazini kuza kwenza uhlale ukhululekile kukwenze ubeleke lula.
7	19	Thursday	48	Healthy mum: Stay fit during pregnancy. This will help reduce discomforts such as swelling, constipation, and swollen veins.	Gesonde mamma: Bly fiks gedurende jou swangerskap. Dit sal ongemak soos swelling, hardlywigheid en opgehewe are help verminder.	Umama osempilweni: Hlala usegazini xa ukhulelwe. Oku kuza kukunceda unciphise ukungakhululeki okufana nokudumba, ukuqhinwa nokudumba kwemithambo.
7	19	Friday	49	Healthy mum: Exercise is great, but if you are ill or experience pregnancy complications speak to your doctor before you start exercising.	Gesonde mamma: Oefening is goed, maar as jy siek is of enige komplikasies ervaar, gesels liewer met jou dokter voordat jy begin oefen.	Umama osempilweni: Ukujima kubalulekile, kodwa ukuba uyagula okanye ufumana iingxaki zokukhulelwa thetha nogqirha wakho phambi kokuba uqale ukujima.
7	19	Saturday	50	Healthy mum: Sex during pregnancy is generally safe. If you have pain or are worried about it, discuss with your health care provider.	Gesonde mamma: Seks gedurende swangerskap is oor die algemeen veilig. As dit pynlik is of jou bekommer, bespreek dit met jou dokter/suster.	Umama osempilweni: Kukhuselekile ukwabelana ngesondo ukhulelwe. Ukuba uva iintlungu okanye kuyakukhathaza oko, xoxa nonompilo wakho.
7	19	Sunday	51	Healthy mum: Sister checks urine & blood-pressure every visit to ensure you don’t develop a serious condition called pre-eclampsia - increased blood pressure and protein in mother's urine.	Gesonde mamma: Die suster sal elke keer jou urine en bloeddruk toets om te keer dat jy pre-eklampsie (hoë bloeddruk en proteïen in die urine) ontwikkel.	Umongikazi uza kuhlola umchamo noxinezelelo lwegazi rhoqo xa usiya ekliniki ukuqinisekisa ukuba awubinazingxaki zoxinezelelo lwegazi okanye ukwenyuka kwegazi neproteyini kumchamo kamama.
8	20	Monday	52	If you have high blood pressure, you may be at higher risk of developing pre-eclampsia and will need extra care. You may need to change your medication.	Gesonde mamma: As jy hoë bloeddruk het, loop jy groter gevaar om pre-eklampsie te kry. Jy het ekstra sorg nodig en sal dalk ook van medisyne moet verander.	Ukuba unehayihayi, ungasengxakini yoxinezelelo lwegazi neeproteyini kumchamo wakho kwaye uza kudinga isihoyo. Kuzofuneka uwatshintshe amayeza.
8	20	Tuesday	53	Healthy mum: Minor discomforts in pregnancy are normal. BUT if you start bleeding or water leaks, you need to go to the MOU.	Gesonde mamma: ŉ Bietjie ongemak gedurende swangerskap is normaal. MAAR as jy begin bloed of water afskei, moet jy kraameenheid toe gaan.	Umama osempilweni: Iingxaki ezincinci xa ukhulelwe ziqhelekile. KODWA ukuba uqala ukopha okanye kuphuma amanzi, kufuneka uye kwangoko eMOU.
8	20	Wednesday	54	We hope you find these SMSs helpful, but if you do not want to receive them send a please call me to 0793183080	We hope you find these SMSs helpful, but if you do not want to receive them send a please call me to 0793183080	We hope you find these SMSs helpful, but if you do not want to receive them send a please call me to 0793183080
8	20	Thursday	55
8	20	Friday	56	Healthy mum: If you have unexplained pains, you need to seek medical help. Go to the MOU. It is open 24 hours every day.	Gesonde mamma: As jy pyn het en nie weet waar dit vandaan kom nie, kry mediese hulp. Gaan kraameenheid toe. Dis elke dag 24 uur lank oop.	Umama osempilweni: Ukuba uneengxaki ezingazekiyo, kufuneka ufune uncedo lwezempilo. Yiya kwiMOU. Ivula iiyure ezingama-24 yonke imihla.
8	20	Saturday	57
8	20	Sunday	58
9	21	Monday	59	Healthy mum: If you get constant headaches in the front of your head, sudden swelling of hands, feet & face, call ambulance immediately: 021-9370500.	Gesonde mamma: As die voorkant van jou kop aanhoudend pyn of jou hande, voete en gesig skielik begin swel, bel onmiddellik ŉ ambulans by 021 937 0500.	Umama osempilweni: Ukuba usoloko unentloko ngaphambili, usoloko udunjelwa zizandla, iinyawo nobuso, fowunela kwangoko isithuthi sezigulane ku-021-9370500.
9	21	Tuesday	60
9	21	Wednesday	61
9	21	Thursday	62
9	21	Friday	63	Healthy mum: Heartburn, backache, swollen hands & feet are usual in pregnancy. But report to Sister if it carries on.	Gesonde mamma: Sooibrand, rugpyn en geswelde hande en voete is normaal gedurende swangerskap, maar vertel die suster daarvan as dit aanhou.	Umama osempilweni: Isitshisa, ukuqaqanjelwa ngumqolo, ukudumba izandla neenyawo kuqhelekile xa ukhulelwe. Kodwa mchazele uMongikazi ukuba kuyaqhubeka.
9	21	Saturday	64
9	21	Sunday	65
10	22	Monday	66	Healthy mum: Drink plenty of water, milk and fruit juice to stay healthy. Try to avoid coffee and tea. Rooibos tea is fine.	Gesonde mamma: Drink baie water, melk en vrugtesap om gesond te bly. Probeer koffie en gewone tee vermy. Rooibostee is goed.	Umama osempilweni: Sela amanzi amaninzi, ubisi nejusi eneziqhamo ukuhlala usempilweni. Zama ukungaphungi iti okanye ikofu. Iti yerooibos ilungile.
10	22	Tuesday	67
10	22	Wednesday	68
10	22	Thursday	69
10	22	Friday	70	Healthy mum: If you are HIV+, you need extra care during pregnancy. There is a support group at the clinic. Ask the Sister.	Gesonde mamma: As jy MIV+ is, het jy gedurende swangerskap ekstra sorg nodig. Praat met ŉ omgeegroep by die kliniek. Vra die suster daarna.	Umama osempilweni: Ukuba uneHIV, kufuneka uzihoye ngakumbi xa ukhulelwe. Likhona iqela elixhasanayo ekliniki. Buza uMongikazi ngoko.
10	22	Saturday	71
10	22	Sunday	72
11	23	Monday	73	Healthy mum: If you are HIV+, clinic gives medicine to protect baby getting from HIV. Remember to take this medicine.	Gesonde mamma: As jy MIV+ is, sal die kliniek jou medisyne gee om jou baba teen MIV te beskerm. Onthou om dit gereeld te drink.	Umama osempilweni: Ukuba uneHIV, ikliniki ikunika amayeza aza kukhusela usana lwakho lungabinaHIV. Ungalibali ukuwasela la mayeza.
11	23	Tuesday	74
11	23	Wednesday	75
11	23	Thursday	76
11	23	Friday	77	Healthy baby: If you are HIV+ you need to choose - breast OR formula feeding. Mixed feeding puts baby at risk. Chat to Sister.	Gesonde baba: As jy MIV+ is, moet jy kies of jy jou baba bors- of poeiermelk wil gee. Die twee saam stel jou baba in gevaar. Gesels met die suster.	Usana olusempilweni: Ukuba uneHIV, kufuneka ukhethe ukuncancisa OKANYE ubisi olusetotini. Ukuxuba ezi zinto kubeka usana esichengeni. Thetha noMongikazi.
11	23	Saturday	78
11	23	Sunday	79
12	24	Monday	80	Healthy baby: Excited about baby? During this last 3 months of pregnancy baby begins to fill out the space in the womb and gets ready to be born.	Gesonde baba: Is jy opgewonde oor jou baba? In die laaste 3 maande van jou swangerskap begin jou baba die hele baarmoeder vol lê, reg om gebore te word.	Usana olusempilweni: Uyaluvuyela usana? Kwezi nyanga zi-3 zokugqibela ukhulelwe usana luzala yonke indawo esibelekweni kwaye selulungele ukuzalwa.
12	24	Tuesday	81
12	24	Wednesday	82	Healthy mum: Feeling tired? It is natural being tired, especially during the last months of pregnancy. Be sure to get plenty of rest.	Gesonde mamma: Voel jy moeg? Dis natuurlik om moeg te wees, veral in die laaste maande van jou swangerskap. Maak seker jy rus genoeg.	Umama osempilweni: Uziva udiniwe? Yindalo ukuziva udiniwe, ingakumbi kwinyanga yokugqibela ukhulelwe. Qiniseka ukuba uphumla ngokwaneleyo.
12	24	Thursday	83
12	24	Friday	84	We hope you find these SMSs helpful, but if you do not want to receive them send a please call me to 0793183080	We hope you find these SMSs helpful, but if you do not want to receive them send a please call me to 0793183080	We hope you find these SMSs helpful, but if you do not want to receive them send a please call me to 0793183080
12	24	Saturday	85
12	24	Sunday	86
13	25	Monday	87	Healthy mum: Remember if you get constant headaches in the front of your head, sudden swelling of hands, feet & face, call ambulance immediately: 021-9370500.	Gesonde mamma: Onthou, as die voorkant van jou kop aanhoudend pyn of jou hande, voete en gesig skielik begin swel, bel onmiddellik ŉ ambulans, 021 937 0500.	Umama osempilweni: Ungalibali qho usiva intloko ngaphambili, ukusoloko udumbe izandla, iinyawo nobuso, utsalele kwangoko inqwelo yezigulane ku-021-9370500
13	25	Tuesday	88
13	25	Wednesday	89	Healthy mum: Can’t wait to have your baby? A month before your due date, you should slow down and prepare for the birth of your baby.	Gesonde mamma: Jy kan seker nie meer wag vir jou baba om te kom nie? ŉ Maand voor jou verwagte datum moet jy rustiger raak en jou regmaak vir die geboorte.	Umama osempilweni: Sewulungxamele usana lwakho? Kwinyanga phambi kokuba ubeleke, kufuneka uphumle ulungiselele ukuzalwa kosana lwakho.
13	25	Thursday	90
13	25	Friday	91	Healthy mum: Have you thought about breastfeeding your baby? Now is the time to decide and prepare.	Gesonde mamma: Het jy al daaroor gedink of jy dalk jou baba gaan borsvoed? Nou is die tyd om te besluit en voor te berei.	Umama osempilweni: Ukhe wacinga ngokuluncancisa usana wlakho? Ngoku lixesha lokwenza izigqibo nokululungiselela.
13	25	Saturday	92
13	25	Sunday	93
14	26	Monday	94	Healthy mum. Breastfeeding is better, easier and cheaper. But not all women can breastfeed. Discuss feeding with the Sister.	Gesonde mamma: Borsvoeding is beter, makliker en goedkoper, maar nie alle vroue kan borsvoed nie. Bespreek jou baba se voeding met die suster.	Umama osempilweni: Ukuncancisa kungcono, kulula kwaye akubizi mali ininzi. Kodwa ayingabo bonke oomama abanokuncancisa. Xoxa ngokuncancisa noMongikazi.
14	26	Tuesday	95
14	26	Wednesday	96
14	26	Thursday	97	Healthy mum: Breast is best for your baby. It is healthier and it has cells that fight against germs.	Gesonde mamma: Borsmelk is die beste vir jou baba. Dit is gesonder en bevat selle wat kieme bestry en jou baba teen siektes help beskerm.	Umama osempilweni: Ibele lelona lingcono kusana lwakho. Lisempilweni kwaye linamajoni omzimba anokunceda ekukhuseleni usana lwakho kwizifo.
14	26	Friday	98
14	26	Saturday	99
14	26	Sunday	100
15	27	Monday	101	Healthy mum: Breastfeeding has benefits for mum too. It may protect you against developing cancer later in life.	Gesonde mamma: Borsvoeding is goed vir die mamma ook. Dit kan keer dat jy later in jou lewe kanker kry.	Umama osempilweni: Ukuncancisa kunceda noomama. Kungakunceda ungabi naso isifo somhlaza kamva ebomini bakho.
15	27	Tuesday	102
15	27	Wednesday	103
15	27	Thursday	104	Healthy mum: Want to shed any of the ‘baby fat’ quickly after birth? Breastfeeding may help. Breastfeeding is good for you and your baby.	Gesonde mamma: Wil jy ná die geboorte graag vinnig van jou 'babavet' ontslae raak? Borsvoeding kan help. Dis goed vir jou én jou baba.	Umama osempilweni: Ufuna ukuphungula 'amafutha osana' ngokukhawuleza emva kokubeleka? Ukuncancisa kunganceda. Ukuncancisa kulungile kusana nakusana lwakho.
15	27	Friday	105
15	27	Saturday	106
15	27	Sunday	107
16	28	Monday	108	Healthy mum: If you want to breastfeed, but have to go back to work soon after birth, discuss your options with the Sister.	Gesonde mamma: As jy wil borsvoed, maar kort ná die geboorte weer moet begin werk, vra die suster hoe jy dit kan hanteer.	Umama osempilweni: Ukuba uyancancisa, kodwa kufuneka ubuyele emsebenzini emva kokubeleka, xoxa ofanele ukwenze noMongikazi.
16	28	Tuesday	109	We hope you find these SMSs helpful, but if you do not want to receive them send a please call me to 0793183080	We hope you find these SMSs helpful, but if you do not want to receive them send a please call me to 0793183080	We hope you find these SMSs helpful, but if you do not want to receive them send a please call me to 0793183080
16	28	Wednesday	110
16	28	Thursday	111
16	28	Friday	112	Healthy baby: You can express breast milk. In that way, baby will be able to get breast milk, when you are not with him/her.	Gesonde baba: Jy kan jou borsmelk uitmelk. Só sal jou baba steeds borsmelk kan drink, al is jy nie self daar nie.	Usana olusempilweni: Ungalicudisa ubisi lwebele. Ngaloo ndlela usana lwakho luzokwazi ukulufumana ubisi lwebele xa ungekho kunye nalo.
16	28	Saturday	113
16	28	Sunday	114
17	29	Monday	115	Healthy mum: Continue a healthy lifestyle. Get plenty of rest, eat a healthy diet and don’t smoke, drink and use drugs.	Gesonde mamma: Volg steeds ŉ gesonde leefstyl. Rus genoeg, eet gesond en moenie rook of alkohol en dwelms gebruik nie.	Qhubeka nokuphila ubomi obusempilweni. Phumla ngokwaneleyo, ukutye ukutya okusempilweni kwaye ungatsyhayi, ungaseli kwaye ungasebenzisi ziyobisi.
17	29	Tuesday	116
17	29	Wednesday	117
17	29	Thursday	118	Healthy mum: Remember to go to the MOU immediately if you have: constant headaches in the front of your head, sudden swelling of hands, feet and face.	Gesonde mamma: Onthou om dadelik kraameenheid toe te gaan as die voorkant van jou kop aanhoudend pyn of jou hande, voete en gesig skielik swel.	Umama osempilweni: Ungalibali ukuya kwangoko kwiMOU ukuba usoloko unentloko ngaphambili, ukudumba kwenzandla, iinyawo nobuso.
17	29	Friday	119
17	29	Saturday	120
17	29	Sunday	121
18	30	Monday	122	Healthy mum: Having support during labour is important. Make plans to have support from a partner, Fridayend or family member.	Gesonde mamma: Dis belangrik dat iemand jou ondersteun terwyl jy kraam. Reël met ŉ ouer, vriend of familielid om daar te wees.	Umama osempilweni: Ukufumana inkxaso xa uyobeleka kubalulekile. Yenza izicwangciso ukuba iqabane lakho likuxhase, umhlobo okanye ilungu losapho.
18	30	Tuesday	123
18	30	Wednesday	124	Healthy mum: Having a new-born is exciting and tiring. Make plans to have support when you get home from hospital.	Gesonde mamma: Om ŉ pasgebore baba te hê is opwindend, maar kan jou ook moeg maak. Reël dat iemand jou sal ondersteun wanneer jy en jou baba huis toe gaan.	Umama osempilweni: Ukuba nomntwana omtsha kuyavuyisa kwaye kuyadinisa. Yenza izicwangciso zokufumana inkxaso xa ubuyela ekhaya usuka esibhedlele.
18	30	Thursday	125
18	30	Friday	126	Healthy mum: It’s time to get ready for birth. Make plans for how you are going to get to the MOU. Make arrangements for transport.	Gesonde mamma: Dis nóú tyd om jou op die geboorte voor te berei. Dink aan hoe jy by die kraameenheid gaan kom. Reël vervoer.	Umama osempilweni: Lixesha nokuhlala ulindele ukubeleka. Yenza izicwangciso zokuba uza kuya njani eMOU. Yenza amalungiselelo ento yokukhwela.
18	30	Saturday	127
18	30	Sunday	128
19	31	Monday	129	Healthy mum: Bleeding, water breaking, or labour pains are signs of labour. This means it is time to go to the MOU.	Gesonde mamma: Wanneer jy begin kraam, sal jy begin bloei, jou water sal breek of jy sal kraampyne kry. Dít beteken dis tyd om kraameenheid toe te gaan.	Umama osempilweni: Ukopha, ukugqabhuka amanzi okanye iintlungu zokubeleka ziimpawu zokuba uza kubeleka. Loo nto ithetha ukuba lixesha lokuba uye eMOU.
19	31	Tuesday	130
19	31	Wednesday	131
19	31	Thursday	132
19	31	Friday	133	Healthy mum: When labour starts, check time between labour pains. 3 labour pains in 10 minutes means you should go to the MOU.	Gesonde mamma: Wanneer jy begin kraam, kyk hoe ver uitmekaar die kraampyne is. Drie kraampyne in 10 minute beteken jy moet kraameenheid toe gaan.	Umama osempilweni: Xa uqala ukulunywa, jonga ixesha ezishiyana ngalo iintlungu. Ukufumana iintlungu kathathu kwimizuzu eli-10 kuthetha ukuba yiya eMOU.
19	31	Saturday	134
19	31	Sunday	135
20	32	Monday	136	We hope you find these SMSs helpful, but if you do not want to receive them send a please call me to 0793183080	We hope you find these SMSs helpful, but if you do not want to receive them send a please call me to 0793183080	We hope you find these SMSs helpful, but if you do not want to receive them send a please call me to 0793183080
20	32	Tuesday	137
20	32	Wednesday	138	Healthy mum: It’s a good idea to pack your bags now. Pack one bag for you, and one for baby.	Gesonde mamma: Kry nou jou en baba se goedjies bymekaar. Pak ŉ sak vir jou én een vir jou baba.	Umama osempilweni: Yimbono entle ukuyipakisha ngoku ibhegi yakho. Pakisha ibhegi yakho kunye neyomntwana.
20	32	Thursday	139
20	32	Friday	140	Healthy mum: Pack your bag: 2 pks large sanitary towels, 2 rolls toilet paper, toiletries, 4 panties, night gown, ante natal card.	Gesonde mamma: Pak nou jou sak: Onthou 2 pakke groot sanitêre doekies, 2 rolle toiletpapier, toiletware, 4 broekies, nagklere en jou kliniekkaart.	Umama osempilweni: Pakisha ibhegi yakho: iipakethi ezi-2 zaxa usexesheni, imiqulu emi-2 yamaphepha angasese, iipenti ezi-4, igawuni nekhadi lasekliniki.
20	32	Saturday	141
20	32	Sunday	142
21	33	Monday	143
21	33	Tuesday	144	Healthy mum: Pack something to eat so you have energy for labour. Also pack a phone card or make sure you have airtime to make calls.	Gesonde mamma: Pak ook iets om te eet sodat jy energie sal hê vir die geboorte. Onthou ook ŉ foonkaart, of sorg dat jy genoeg lugtyd het om te kan bel.	Umama osempilweni: Zifakele into yokutya ukuze ubenamandla xa ubeleka. Faka nekhadi lefowuni okanye uqinisekise ukuba unomoya wokwazi ukufowuna.
21	33	Wednesday	145
21	33	Thursday	146
21	33	Friday	147	Healthy mum: Pack baby’s bag: 1 pk disposable nappies, 1 face cloth, 1 bar baby soap, 2 baby blankets, baby clothes, cotton wool.	Gesonde mamma: Pak nou baba se sak: Onthou 1 pak weggooidoeke, 1 waslap, 1 koekie babaseep, 2 babakombersies, babaklere en watte ('kapok').	Umama osempilweni: Pakisha ibhegi yomntwana. Ipakethi ibe-1 yamanapkeni alahlwayo, ivasilaphu, isepha, iingubo ezi-2 zomntwana, impahla yomntwana, umqhaphu.
21	33	Saturday	148
21	33	Sunday	149
22	34	Monday	150	Healthy mum: If you are not going to breast feed, remember to pack 2 baby feeding cups and a cup cleaning solution in your baby-bag.	Gesonde mamma: As jy nie gaan borsvoed nie, onthou ook om 2 babatuitkoppies en ontsmetmiddel in jou babasak te pak.	Umama osempilweni: Ukuba zwuzoncancisa, ungalibali ukupakisha iipayinti ezi-2 zomntwana nepayinti yokucoca ezi zinto zibekwibhegi yomntwana.
22	34	Tuesday	151
22	34	Wednesday	152
22	34	Thursday	153
22	34	Friday	154	Healthy mum: Having a baby is a big change in your life. It is normal to feel tired and exhausted after birth.	Gesonde mamma: ŉ Baba is ŉ groot verandering in jou lewe. Dis normaal om ná die geboorte moeg en uitgeput te voel.	Umama osempilweni: Ukuba nomntwana lutshintsho olukhulu empilweni yakho. Kuqhelekile ukuziva udiniwe udangele emva kokubeleka.
22	34	Saturday	155
22	34	Sunday	156
23	35	Monday	157	Healthy mum: Look after yourself after birth. Make sure you have support, eat well and get as much rest as you can. Sleep when baby sleeps.	Gesonde mamma: Pas jouself mooi op ná die geboorte. Maak seker jy het genoeg hulp, eet gesond en rus soveel jy kan. Slaap wanneer die baba slaap.	Umama osempilweni: Zikhathalele emva kokubeleka. Qiniseka ukuba ufumana inkxaso, utya kakuhle uphumle ngokwaneleyo kangangoko unako. Lala xa umntwana elele.
23	35	Tuesday	158
23	35	Wednesday	159	Healthy mum: If you feel hopeless, cry easily and feel you are unable to cope with a new baby, speak to your health care provider.	Gesonde mamma: As jy moedeloos voel, huilerig is en voel of die nuwe baba vir jou te veel is, praat met jou dokter/suster.	Umama osempilweni: Ukuba uziva ungenathemba, ulila nje kwaye uziva ungakwazi kumelana nokuba nomntwana omtsha, thetha nonompilo.
23	35	Thursday	160
23	35	Friday	161	Healthy mum: Some new mothers feeling depressed after having a baby. If you are not coping, speak to someone.	Gesonde mamma: Party nuwe mammas voel depressief nadat hulle babas gekom het. As jy sukkel, praat met iemand.	Umama osempilweni: Abanye oomama abatsha baziva bedakumbile emva kokuba nomntwana. Ukuba awukwazi kumelana noko, yiba nomntu othetha naye.
23	35	Saturday	162
23	35	Sunday	163
24	36	Monday	164	We hope you find these SMSs helpful, but if you do not want to receive them send a please call me to 0793183080	We hope you find these SMSs helpful, but if you do not want to receive them send a please call me to 0793183080	We hope you find these SMSs helpful, but if you do not want to receive them send a please call me to 0793183080
24	36	Tuesday	165
24	36	Wednesday	166	Healthy mum: You need to register your baby with Home Affairs. You can do this at the MOU Mondayay to Fridayday, 8:30-14:00.	Gesonde mamma: Jy moet jou baba by Binnelandse Sake registreer. Jy kan dit op Maandae tot Vrydae tussen 08:30 en 14:00 by die kraameenheid doen.	Umama osempilweni: Kufuneka umbhalise umntwana wakho kwaNdabazabantu. Oku ungakwenza kwiMOU ngoMvulo ukuya kutsho ngoLwesihlanu, ngo-8h30-14h30.
24	36	Thursday	167
24	36	Friday	168	Healthy mum: When you register your baby with Home Affairs, bring mother and father’s IDs and baby’s Road to Health card.	Gesonde mamma: Wanneer jy jou baba by Binnelandse Sake registreer, het jy jou en die pa se ID sowel as die baba se kliniekkaart nodig.	Umama osempilweni: Xa ubhalisa umntwana wakho kwaNdabazabantu, yiza neSazisi sikamama nesikatata kunye neKhadi lomntwana laseKliniki.
24	36	Saturday	169
24	36	Sunday	170
25	37	Monday	171	Healthy mum: Have you thought about family planning/contraception? Discuss family planning with the Sister before you give birth.	Gesonde mamma: Het jy al aan gesinsbeplanning/voor-behoeding ná die geboorte gedink? Bespreek dit met die suster voordat jou baba kom.	Umama osempilweni:Ukhe wacinga ngokucwangcisa usapho/ngocwangciso? Xoxa ngokucwangcisa noMongikazi phambi kokubeleka.
25	37	Tuesday	172
25	37	Wednesday	173	Healthy baby: Your baby needs care to remain healthy. Remember to attend baby wellness clinic with your baby.	Gesonde baba: Jou baba het sorg nodig om gesond te bly. Onthou om jou baba gereeld babakliniek toe te neem.	Usana olusempilweni: Usana lwakho lufuna ukukhathalelwa ukuze luhlale lusempilweni. Ungalibali ukuya nosana lwakho kwikliniki ejongene nempilo yosana.
25	37	Thursday	174
25	37	Friday	175	Healthy baby: Vaccinations can prevent your baby getting a serious illness (TB, Polio & others). The clinics do will the vaccinations and guide you.	Gesonde baba: Inentings kan keer dat jou baba ŉ ernstig siekte (soos TB en polio) kry. Die kliniek sal jou baba inent en jou raad gee.	Usana olusempilweni: Ugonyo lungaluthintela usana ekufumaneni izifo ezinzima (iTB, ipoliyo nezinye). Iikliniki ziza kwenza ugonyo kwaye zikuncede.
25	37	Saturday	176
25	37	Sunday	177
26	38	Monday	178	Healthy mum: Taking care of a baby can be tiring. Remember you are not alone. Ask clinic staff about any concerns.	Gesonde mamma: Dit kan uitputtend wees om na ŉ baba om te sien. Onthou, jy's nie alleen nie. Vra die kliniekpersoneel as iets jou bekommer.	Umama osempilweni: Ukukhathalela usana kungadinisa. Khumbula ukuba awuWednesdaywa. Buza nangantoni na ekuxhalabisayo kubasebenzi basekliniki.
26	38	Tuesday	179
26	38	Wednesday	180	Healthy mum: Remember to discuss any concern regarding your and your baby’s health with the Sister.	Gesonde mamma: Onthou om enige probleme met jou en jou baba se gesondheid met die suster te bespreek.	Umama osempilweni: Ungalibali ukuxoxa noMongikazi ngoko kukuxhalabisayo malunga nekhadi lakho nelosana lwakho.
26	38	Thursday	181
26	38	Friday	182	Healthy mum: You are almost there! Congratulations on a healthy pregnancy and good luck with the birth.	Gesonde mamma: Jy's amper daar! Geluk met jou gesonde swangerskap, en sterkte met die geboorte.	Umama osempilweni: Sewuzokufika! Siyavuyisana nawe ngokuba sempilweni uxa khulelwe kwaye sikunqwenelela okuhle xa ubeleka.

## Sheet: 13weeks
Week	Week of pregnancy	Day of week		English	Afrikaans	Xhosa
		Friday	0
		Saturday	1	Welcome: you have signed up for SMSs about pregnancy. You can save this number on your phone so you can identify these SMSs.	Welkom. Jy het vir SMS'e oor swangerskap geregistreer. Stoor hierdie nommer op jou foon sodat jy die SMS'e kan uitken.	Wamkelekile: usayinele iiSMS ezimalunga nokukhulelwa. Ungayigcina le nombolo kwifowuni yakho ukuze uzazi ezi SMS
		Saturday	1	The SMSes will start with 'healthy mum' & 'healthy baby'. If you do not want to receive these SMSs send a please call me to 0793183080	Hi. Elke SMS oor swangerskap sal met "Gesonde mamma" of "Gesonde baba" begin. As jy dit nié wil ontvang nie, stuur ŉ "Please call me" 0793183080	IiSMS ezimalunga nokukhulelwa zizoqala 'ngomama osempilweni' 'nosana olusempilweni'. Ukuba awufuni kuzifumana ezi SMS thumela umyalezo othi mandikufowunele 0793183080
		Sunday	2
1	14	Monday	3	Congratulations, you're going to have a baby! Pregnancy is not an illness, but it is important to look after your health. Watch out for SMSs with tips.	Geluk, jy's swanger! Swangerskap is nie ŉ siekte nie, maar jy moet steeds sorg dat jy so gesond moontlik bly. Wees op die uitkyk na ons SMS'e met wenke.	Siyavuyisana nawe, uza kuba nomntwana! Ukukhulelwa ayikokugula, kodwa kubalulekile ukuyihoya impilo yakho. Lindela iiSMS ezinamanqaku aluncedo.
1	14	Tuesday	4	Healthy mum: You need to look after yourself to make sure you have a healthy baby and an easy pregnancy. So please attend all clinic visits.	Gesonde mamma: Jy moet mooi na jouself kyk om ŉ gesonde baba en ŉ maklike swangerskap te hê. So, besoek asseblief die kliniek gereeld.	Umama osempilweni: Kufuneka uzihoye ukuqinisekisa ukuba unosana olusempilweni nokukhulelwa okungekho nzima. Ngoko ke nceda uye rhoqo ekliniki.
1	14	Wednesday	5	Healthy baby: During the first 12 weeks of pregnancy, baby’s organs (heart & lungs) will be formed. It is important to stay healthy.	Gesonde baba: In die eerste 12 weke van jou swangerskap word die baba se organe (hart en longe) gevorm. Dis belangrik dat jy gesond bly.	Usana olusempilweni: Kwiiveki zokuqala ezili-12 zokukhulelwa, amalungu osana (intliziyo nemiphunga iza kubakho. Kubalulekile ukuhlala usempilweni.
1	14	Thursday	6	Healthy mum: What you put in your body affects how your baby grows and develops. It is important not to smoke, drink alcohol, or use drugs.	Gesonde mamma: Wat jy eet, drink en doen, beïnvloed hoe jou baba groei en ontwikkel. Moenie rook en alkohol of dwelms gebruik nie.	Umama osempilweni: Okufaka emzimbeni wakho kuchaphazela ukukhula komntwana. Kubalulekile ukungatshayi, ukungaseli tywala, okanye ukungasebenzisi ziyobisi.
1	14	Friday	7	Healthy mum: Pregnancy is not an illness, but medical care is important for a healthy pregnancy. Attend check-ups at your clinic.	Gesonde mamma: Swangerskap is nie ŉ siekte nie, maar goeie mediese sorg is belangrik vir ŉ gesonde swangerskap. Gaan gereeld vir ondersoeke by jou kliniek.	Umama osempilweni: Ukukhulelwa ayikokugula, kodwa uncedo lwezempilo lubalulekile ukuze ukukhulelwa kubesempilweni. Yiya uyokujongwa kwikliniki ohamba kuyo.
1	14	Saturday	8	Healthy mum: Early pregnancy may cause discomfort such as nausea and vomiting. If you have other symptoms, speak to the Sister.	Gesonde mamma: Vroeg in jou swangerskap kan jy naar wees en opbring. As jy enige ander simptome ervaar, gesels met die klinieksuster.	Umama osempilweni: Iinyanga zokuqala ukhulelwe zingabangela ungaziva kakuhle njengokubanesicaphucaphu nokugabha. Ukuba unezinye iimpawu, thetha noMongikazi.
1	14	Sunday	9	Healthy baby: Folic acid decreases the risk of serious birth defects (body and mental). Remember to take these tablets every day.	Gesonde baba: Foliensuur verlaag die risiko van ernstige (liggaamlike én geestelike) afwykings by geboorte. Onthou om elke dag jou foliensuurpille te drink.	Usana olusempilweni: Iipilisi ezinceda xa ukhulelwe zinciphisa iingxaki zokubeleka (emzimbeni nasengqondweni). Ungalibali ukuzisela ezi pilisi yonke imihla.
2	15	Monday	10	Healthy baby: An x-ray may harm your baby. Please tell your health care provider that you are pregnant if they want to take x-rays.	Gesonde baba: ŉ X-straalondersoek kan skadelik wees vir jou baba. As jou dokter/suster X-straalfoto's wil neem, sê vir hulle jy is swanger.	Usana olusempilweni: I-eksreyi ingalonzakalisa usana lwakho. Nceda uxelele unompilo ukuba ukhulelwe ukuba bafuna ukukufaka kwi-eksreyi.
2	15	Tuesday	11	Healthy mum: Remember to report to Sister if you experience any worrying symptoms during your pregnancy.	Gesonde mamma: Onthou om vir die suster te sê as jy gedurende jou swangerskap enige simptome ervaar wat jou bekommer.	Umama osempilweni: Ungalibali ukumxelela uMongikazi ukuba kukho iimpawu onazo ezikukhathazayo ngeli xesha usakhulelwe.
2	15	Wednesday	12	Healthy baby: The clinic gives you iron and folic acid tablets to ensure baby’s health and development. Remember to take the tablets daily.	Gesonde baba: Die kliniek sal vir jou yster- en foliensuurpille gee om te sorg dat jou baba gesond is en goed ontwikkel. Onthou om dit elke dag te drink.	Usana olusempilweni: Ikliniki iza kukunika iipilisi ze-ayoni ukuqinisekisa ukuba usana lwakho luyakhula. Ungalibali ukuzisela iipili yonke imihla.
2	15	Thursday	13	Healthy baby: Remember to take iron. Iron ensures that your baby gets enough oxygen, helping your baby grow and develop normally.	Gesonde baba: Onthou om jou ysterpille te drink. Yster sorg dat jou baba genoeg suurstof kry om goed te groei en normaal te ontwikkel.	Usana olusempilweni: Ungalibali ukutya i-ayoni. I-ayoni iqinisekisa ukuba usana lufumana i-oxijini eyaneleyo, ukunceda usana lwakho lukhule ngokwesiqhelo.
2	15	Friday	14	Healthy baby: Make sure you know your HIV status so you can get extra care if you are HIV+. Medicine can lower the risk of your baby getting HIV.	Gesonde baba: Maak seker jy ken jou MIV-status. As jy MIV+ is, het jy ekstra sorg nodig. Medisyne kan help keer dat jou baba ook MIV kry.	Usana olusempilweni: Qinisekisa ukuba uyasazi isimo sakho seHIV ukuze ufumane isihoyo ukuba uHIV. Amayeza anganciphisa ukosuleleka yiHIV kosana lwakho.
2	15	Saturday	15	Healthy mum: Healthy eating habits are important for both you and your baby. Make sure you get lots of fruit, vegetables and milk.	Gesonde mamma: Gesonde eetgewoontes is belangrik vir jou én jou baba. Sorg dat jy genoeg vrugte, groente en melk inneem.	Usana olusempilweni: Iindlela zokutya ezisempilweni zibalulekile kuwe nosana lwakho. Qinisekisa ukuba utya iziqhamo nemifuno emininzi nobisi.
2	15	Sunday	16	Healthy mum: Your health is important for your baby. Sexually Transmitted Infection (STI) is harmful for you and your baby.	Gesonde mamma: Jou gesondheid is belangrik vir jou baba. Seksueel oordraagbare infeksies ("STI's") is skadelik vir jou én jou kind.	Umama osempilweni:Impilo yakho ibalulekile kusana lwakho. Izifo ezosuleleka ngokwesondo (iSTI) yingozi kuwe nosana lwakho.
3	16	Monday	17	Healthy mum: If you have a yellowish/greenish, smelly discharge, tell the Sister. You may have a STI and need treatment.	Gesonde mamma: Sê vir die suster as jy ŉ gelerige/groenerige afskeiding het wat sleg ruik. Dalk het jy ŉ SOI ("STI's") wat behandel moet word.	Umama osempilweni: Ukuba ngaphantsi uphuma into ebutyheli/eluhlaza nenukayo, xelela uMongikazi. Usenokuba uneSTI kwaye udinga unyango.
3	16	Tuesday	18	Healthy mum: Please make sure you get treatment if you are diagnosed with a STI. Treatment is important for you and baby.	Gesonde mamma: As jy met ŉ SOI ("STI's") gediagnoseer word, sorg asseblief dat jy behandeling kry. Dit is belangrik vir jou én jou baba.	Umama osempilweni: Nceda uqinisekise ukuba ufumana unyango ukuba ufunyaniswe uneSTI. Unyango lubalulekile kuwe nosana.
3	16	Wednesday	19	Healthy mum: If you are over 30 or HIV+, the clinic will do a pap-smear to check if the cervix (mouth of the womb) is healthy.	Gesonde mamma: As jy ouer as 30 of MIV+ is, sal die kliniek ŉ papsmeer doen om seker te maak dat die serviks (Monday van die baarmoeder) gesond is.	19.Ukuba ungaphezu kweninyaka eyi30 okanye uneHIV, ikliniki iza kuhlola iiseli ezikumlomo wesizalo (umlomo wesibeleko) ukuba usempilweni awunamhlaza.
3	16	Thursday	20	Healthy mum: A pap-smear can detect abnormal cells that may later become cervical cancer - but which can be cured if detected early.	Gesonde mamma: ŉ Papsmeer kan abnormale selle opspoor wat later servikale kanker kan word. As dit vroeg genoeg opgespoor word, is dit geneeslik.	Umama osempilweni: Uhlolo lwesibeleko lujonga iiseli ezingalunganga ezinobangela umhlaza wesibeleko - uyanyangeka ukuba ufunyaniswe kwangethuba.
3	16	Friday	21	Healthy mum: If clinic does a pap-smear, remember to ask for the results at your next clinic visit. Remember you can be treated.	Gesonde mamma: As die kliniek ŉ papsmeer doen, vra by jou volgende besoek vir die uitslae. Onthou, as daar iets fout is, kan dit behandel word.	Umama osempilweni: Ukuba ikliniki ihlola isibeleko, ungalibali ukufuna iziphumo zoko xa uphinde waya ekliniki. Khumbula unganyangeka.
3	16	Saturday	22	Healthy mum: Sister checks bloods to see if you have a sexually transmitted infection, diabetes or HIV and need extra care.	Gesonde mamma: Die suster sal jou bloed toets om te kyk of jy ŉ seksueel oordraagbare infeksie, diabetes of MIV het en dalk ekstra sorg moet kry.	Umama osempilweni: Umongikazi ujonga igazi ukujonga ukuba awunasifo sosuleleka ngokwesondo, iswekile okanye iHIV kwaye uza kudinga isihoyo.
3	16	Sunday	23	Healthy mum: Sister may also check to see if you have enough iron in your blood. This is important to keep you and baby healthy.	Gesonde mamma: Die suster kan ook kyk of jy genoeg yster in jou bloed het. Yster is belangrik om jou én jou baba gesond te hou.	Umama osempilweni: Umongikazi kwakho angakuhlola ukuba yanele na i-ayoni egazini lakho. Kubalulekile oku ukukugcina wena nosana nisempilweni.
4	17	Monday	24	Healthy baby: The clinic check your blood type. If you are rhesus-negative, baby will need medication after birth.	Gesonde baba: Die kliniek sal jou bloedgroep bepaal. As jy resusnegatief is, sal jou baba ná geboorte medisyne nodig kry.	Usana olusempilweni: Ikliniki ijonga uhlobo lwegazi lakho. Ukuba uneengxaki ezifumaneka egazini, usana kufuneka lufumene amayeza emva kokuba ubelekile.
4	17	Tuesday	25	Healthy mum: Tests during pregnancy are important. Treatment for anaemia or STI ensure mum is healthy and baby is born healthy.	Toetse gedurende jou swangerskap is belangrik. Behandeling vir bloedarmoede of ŉ SOI ("STI's") sorg dat jy gesond bly en jou baba gesond gebore word.	Umama osempilweni: Ukuhlolwa xa ukhulelwe kubalulekile. Ukunyangwa komlambo okanye kweSTI kuqinisekisa ukuba umama usempilweni nosana luzalwa lusempilweni.
4	17	Wednesday	26	Healthy mum: Remember to ask for the result of you pap-smear. The clinic may not contact you to tell you the result of the pap-smear..	Gesonde mamma: Onthou om vir die uitslae van jou papsmeer te vra. Dalk bel die kliniek jou nie uit hul eie met die uitslae nie.	Umama osempilweni: Ungalibali ukufuna iziphumo zokuhlolwa kwesibeleko. Ikliniki ayikwazi kuqhagamshelana nawe ikuxelele ngeziphumo zokuhlolwa kwesibeleko.
4	17	Thursday	27	Healthy baby: Drinking alcohol during pregnancy, (ESPECIALLY the first 12 weeks!) can cause major abnormalities. Don’t drink alcohol!	Gesonde baba: As jy gedurende jou swangerskap (VERAL in die eerste 12 weke) alkohol drink, kan dit ernstige afwykings veroorsaak. Moenie alkohol drink nie!	Usana olusempilweni: Ukusela utywala ukhulelwe, (INGAKUMBI kwiiveki zokuqala ezili-12!) kungabangela iingxaki zeempawu ezingaqhelekanga. S'ukusela utywala!
4	17	Friday	28	Healthy baby: Even after the first 12 weeks, baby is still at risk if you drink. Speak to the Sister if you have an alcohol problem.	Gesonde baba: Selfs ná die eerste 12 weke is jou baba steeds in gevaar as jy drink. Praat met die suster as jy ŉ alkoholprobleem het.	Usana olusempilweni: Nasemva kweeveki ezili-12 zokuqala, usana lusesengxakini ukuba uyasela. Thetha noMongikazi ukuba unengxaki yokusela.
4	17	Friday	28	We hope you find these SMSs helpful, but if you do not want to receive them send a please call me to 0793183080	We hope you find these SMSs helpful, but if you do not want to receive them send a please call me to 0793183080	We hope you find these SMSs helpful, but if you do not want to receive them send a please call me to 0793183080
4	17	Saturday	29	Healthy baby: Drinking alcohol during pregnancy can cause foetal alcohol syndrome. Your child could be affected for life.	Gesonde baba: Alkoholgebruik gedurende swangerskap kan fetale alkoholsindroom veroorsaak. Dit kan jou kind lewenslange skade aandoen.	Usana olusempilweni: Ukusela utywala ukhulelwe kubangela iingxaki zokungemi kakuhle emzimbeni ngenxa yotywala. Usana lunokuba nale ngxaki ubomi balo bonke.
4	17	Sunday	30	Healthy baby: Think before you drink! Foetal alcohol syndrome gives children learning difficulties and behavioural problems for life.	Gesonde baba: Dink voor jy drink! Fetale alkoholsindroom veroorsaak lewenslange leer- en gedragsprobleme by kinders.	Usana olusempilweni: Cinga phambi kokuba usele! Ukungemi kakuhle emzimbeni kwenza abantwana babeneengxaki zokufunda neengxaki zesimo sabo ubomi babo bonke.
5	18	Monday	31	Healthy baby: Taking drugs can affect your baby. Drugs can cause major abnormalities especially in the first 12 weeks. Don’t take drugs.	Gesonde baba: Dwelmgebruik gedurende swangerskap is sleg vir jou baba, veral in die eerste 12 weke. Dit kan ernstige afwykings veroorsaak. Bly weg daarvan.	Usana olusempilweni: Iziyobisi zinganengxaki kusana. Zenza umonakalo emzimbeni kwiiveki zokuqala ezili-12. S'ukusebenzisa iziyobisi.
5	18	Tuesday	32	Healthy baby: Even after 12 weeks, taking drugs can cause abnormalities. Speak to the Sister if you use drugs.	Gesonde baba: Selfs ná die eerste 12 weke kan dwelms abnormaliteite veroorsaak. Praat met die suster as jy dwelms gebruik.	Usana olusempilweni:Nasemva kweeveki ezili-12, ukusebenzisa iziyobisi kwenza iingxaki ezingaqhelekanga. Thetha noMongikazi ukuba usebenzisa iziyobisi.
5	18	Wednesday	33	Healthy baby: If you need help to stop drinking or taking drugs, speak to the Sister or call Vivian at the Parent Centre: 021-7620116	Gesonde baba: As jy hulp nodig het om op te hou drink of dwelms gebruik, praat met die suster of bel Vivian by die Ouersentrum, 021 762 0116.	Usana olusempilweni: Ukuba ufuna uncedo lokuyeka ukusela okanye iziyobisi, thetha noMongikazi okanye ufowunele uVivian kwiZiko labazali: ku-021-7620116
5	18	Thursday	34	Healthy mum: Smoking deprives your baby of oxygen and can affect baby’s growth. Speak to the Sister if you need help to stop.	Gesonde mamma: As jy rook, kry jou baba te min suurstof en kan dan te stadig groei. Praat met die suster as jy hulp nodig het om op te hou.	Umama osempilweni: Ukutshaya kwenza kubenzima ukuba usana lufumane i-oksijini kwaye kungalwenza lungakhuli kakuhle. Thetha noMongikazi ukuba ufuna uncedo.
5	18	Friday	35	Healthy mum: If you have problems and need someone to talk to, you can contact Vivian at the Parent Centre 021-7620116.	Gesonde mamma: As jy ŉ probleem het waaroor jy met iemand wil gesels, bel Vivian by die Ouersentrum, 021 762 0116.	Umama osempilweni: Ukuba uneengxaki kwaye ufuna umntu onokuthetha naye, qhagamshelana noVivian kwiZiko labazali: ku-021-7620116
5	18	Saturday	36	Healthy mum: Many medicines are not safe to use during pregnancy. Tell your health care provider and pharmacist that you are pregnant.	Gesonde mamma: Gedurende swangerskap is daar baie medisyne waarvan jy liewer moet wegbly. Vertel jou dokter/suster/apteker jy is swanger.	Umama osempilweni: Amayeza amaninzi akakhuselekanga ukuba angasetyenziswa xa ukhulelwe. Xelela unompilo nosomayeza ukuba ukhulelwe.
5	18	Sunday	37	Healthy mum: Talk to your health care provider about medicine. Only take medicine prescribed by a midwife, nurse or doctor.	Gesonde mamma: Gesels met jou dokter/suster/vroedvrou oor medisyne. Drink net medisyne wat een van hulle voorskryf.	Umama osempilweni: Thetha nonompilo ngamayeza. Sebenzisa amayeza owaxelelwe ngumongikazi, umongikazi okanye ugqirha ukuba ungawasebenzisa.
6	19	Monday	38	Healthy mum: How are you doing? If you are not happy about your pregnancy or if you have any concerns, speak to the Sister.	Gesonde mamma: Hoe gaan dit met jou? As iets van jou swangerskap jou pla of jy oor enigiets bekommerd is, gesels met die suster.	Umama osempilweni: Unjani? Ukuba ukukhulelwa kwakho akukonwabisanga okanye kukho into ekuxhalabisayo, thetha noMongikazi.
6	19	Tuesday	39	Healthy mum: It is important that you look after your own well-being. Be good to yourself and make sure you have people to support you.	Gesonde mamma: Dit is belangrik dat jy na jou eie welstand omsien. Wees goed vir jouself en maak seker dat jy mense het wat jou ondersteun.	Umama osempilweni: Kubalulekile ukuba uyihoye impilo yakho. Ziphathe kakuhle uqinisekise ukuba bakho abantu abaza kukuxhasa.
6	19	Wednesday	40	Healthy mum: Is alcohol or drug use or an abusive partner worrying you? For help, contact Vivian at Parent Centre: 021-7620116	Gesonde mamma: Bekommer jy jou oor alkohol- of dwelmgebruik, of mishandel jou man/kêrel jou? Kry hulp. Bel Vivian by die Ouersentrum, 021 762 0116.	Umama osempilweni: Uhlutshwa butywala, ziziyobisi okanye umlingane okuphethe kakubi? Ukuba ufuna uncedo, fowunela uVivian kwiZiko labazali: ku-021-7620116
6	19	Thursday	41	Healthy mum: Remember if cervical cancer is treated early, it can be cured. Make sure you know the result of your pap-smear.	Gesonde mamma: Onthou, as servikale kanker vroeg genoeg behandel word, kan dit genees. Sorg dat jy die uitslae van jou papsmeer kry.	Umama osempilweni:Khumbula ukuba umhlaza wesibeleko unyangwa kwangethuba, unganyangeka. Qiniseka ukuba uyazazi iziphumo zokuhlolwa kwesibeleko sakho.
6	19	Friday	42	Healthy baby: Around week 18 you will begin to feel the baby move, first like little flutters, then as kicking.	Gesonde baba: Teen ongeveer week 18 sal jy begin voel hoe die baba beweeg - eers fladder dit net, dan sal jy skoppe begin voel.	Usana olusempilweni: Malunga neveki ye-12 uza kumva eshukuma umntwana, kuqala uzakuva into eyenzekayo, uve emva koko ekhaba.
6	19	Saturday	43	Healthy baby: When baby kicks, you must feel it kicking 10 times daily. If baby does not kick 10 times daily, go straight to the MOU.	Gesonde baba: As die baba begin skop, moet jy dit elke dag minstens 10 keer voel. As die baba nie 10 keer per dag skop nie, gaan dadelik kraameenheid toe.	Usana olusempilweni: Xa usana lukhaba, kufuneka uluve lukhaba izihlandlo ezili-10 ngosuku. Ukuba alukhabi izihlandlo ezili-10 ngosuku, yiya kwangoko eMOU.
6	19	Sunday	44	We hope you find these SMSs helpful, but if you do not want to receive them send a please call me to 0793183080	We hope you find these SMSs helpful, but if you do not want to receive them send a please call me to 0793183080	We hope you find these SMSs helpful, but if you do not want to receive them send a please call me to 0793183080
7	20	Monday	45	Healthy baby: Has your baby kicked 10 times today? If not, go straight to the MOU - daytime, the clinic; night-time, the labour ward.	Gesonde baba: Het jou baba vandag 10 keer geskop? Indien nie, gaan dadelik kraameenheid toe - bedags die kliniek; snags die kraamsaal.	Ingaba lukhabe izihlandlo ezili-10 namhlanje? Ukuba akunjalo, yiya kwangoko kwiMOU - emini, ekliniki. Ukuba kusebusuku yiya kwicala lokubelekisela.
7	20	Tuesday	46	Healthy mum: Did you have a pap-smear? If yes, have you asked for the results? Remember it detects cervical cancer so you get early treatment.	Gesonde mamma: Het jy ŉ papsmeer gehad en vir die uitslae gevra? Dié toets spoor servikskanker (by die baarmoederMonday) op om dit vroegtydig te behandel.	Umama osempilweni: Ingaba ubuhlolwe isibeleko? Ukuba uyavuma, ubuzibuzile iziphumo zoko? Khumbula lujonga umhlaza wesibeleko ukuze unyangwe kwangethuba.
7	20	Wednesday	47	Healthy mum: Exercise in pregnancy is important. Keeping fit will help make you more comfortable and help you have an easier birth.	Gesonde mamma: Dis belangrik dat jy gedurende swangerskap oefen. Fiksheid help jou goed voel en dra by tot ŉ makliker geboorte.	Umama osempilweni: Kubalulekile ukuzilolonga xa ukhulelwe. Ukuzigcina usegazini kuza kwenza uhlale ukhululekile kukwenze ubeleke lula.
7	20	Thursday	48	Healthy mum: Stay fit during pregnancy. This will help reduce discomforts such as swelling, constipation, and swollen veins.	Gesonde mamma: Bly fiks gedurende jou swangerskap. Dit sal ongemak soos swelling, hardlywigheid en opgehewe are help verminder.	Umama osempilweni: Hlala usegazini xa ukhulelwe. Oku kuza kukunceda unciphise ukungakhululeki okufana nokudumba, ukuqhinwa nokudumba kwemithambo.
7	20	Friday	49	Healthy mum: Exercise is great, but if you are ill or experience pregnancy complications speak to your doctor before you start exercising.	Gesonde mamma: Oefening is goed, maar as jy siek is of enige komplikasies ervaar, gesels liewer met jou dokter voordat jy begin oefen.	Umama osempilweni: Ukujima kubalulekile, kodwa ukuba uyagula okanye ufumana iingxaki zokukhulelwa thetha nogqirha wakho phambi kokuba uqale ukujima.
7	20	Saturday	50	Healthy mum: Sex during pregnancy is generally safe. If you have pain or are worried about it, discuss with your health care provider.	Gesonde mamma: Seks gedurende swangerskap is oor die algemeen veilig. As dit pynlik is of jou bekommer, bespreek dit met jou dokter/suster.	Umama osempilweni: Kukhuselekile ukwabelana ngesondo ukhulelwe. Ukuba uva iintlungu okanye kuyakukhathaza oko, xoxa nonompilo wakho.
7	20	Sunday	51	Healthy mum: Sister checks urine & blood-pressure every visit to ensure you don’t develop a serious condition called pre-eclampsia - increased blood pressure and protein in mother's urine.	Gesonde mamma: Die suster sal elke keer jou urine en bloeddruk toets om te keer dat jy pre-eklampsie (hoë bloeddruk en proteïen in die urine) ontwikkel.	Umongikazi uza kuhlola umchamo noxinezelelo lwegazi rhoqo xa usiya ekliniki ukuqinisekisa ukuba awubinazingxaki zoxinezelelo lwegazi okanye ukwenyuka kwegazi neproteyini kumchamo kamama.
8	21	Monday	52	If you have high blood pressure, you may be at higher risk of developing pre-eclampsia and will need extra care. You may need to change your medication.	Gesonde mamma: As jy hoë bloeddruk het, loop jy groter gevaar om pre-eklampsie te kry. Jy het ekstra sorg nodig en sal dalk ook van medisyne moet verander.	Ukuba unehayihayi, ungasengxakini yoxinezelelo lwegazi neeproteyini kumchamo wakho kwaye uza kudinga isihoyo. Kuzofuneka uwatshintshe amayeza.
8	21	Tuesday	53	Healthy mum: Minor discomforts in pregnancy are normal. BUT if you start bleeding or water leaks, you need to go to the MOU.	Gesonde mamma: ŉ Bietjie ongemak gedurende swangerskap is normaal. MAAR as jy begin bloed of water afskei, moet jy kraameenheid toe gaan.	Umama osempilweni: Iingxaki ezincinci xa ukhulelwe ziqhelekile. KODWA ukuba uqala ukopha okanye kuphuma amanzi, kufuneka uye kwangoko eMOU.
8	21	Wednesday	54	We hope you find these SMSs helpful, but if you do not want to receive them send a please call me to 0793183080	We hope you find these SMSs helpful, but if you do not want to receive them send a please call me to 0793183080	We hope you find these SMSs helpful, but if you do not want to receive them send a please call me to 0793183080
8	21	Thursday	55	Healthy mum: If you have unexplained pains, you need to seek medical help. Go to the MOU. It is open 24 hours every day.	Gesonde mamma: As jy pyn het en nie weet waar dit vandaan kom nie, kry mediese hulp. Gaan kraameenheid toe. Dis elke dag 24 uur lank oop.	Umama osempilweni: Ukuba uneengxaki ezingazekiyo, kufuneka ufune uncedo lwezempilo. Yiya kwiMOU. Ivula iiyure ezingama-24 yonke imihla.
8	21	Friday	56	Healthy mum: If you get constant headaches in the front of your head, sudden swelling of hands, feet & face, call ambulance immediately: 021-9370500.	Gesonde mamma: As die voorkant van jou kop aanhoudend pyn of jou hande, voete en gesig skielik begin swel, bel onmiddellik ŉ ambulans by 021 937 0500.	Umama osempilweni: Ukuba usoloko unentloko ngaphambili, usoloko udunjelwa zizandla, iinyawo nobuso, fowunela kwangoko isithuthi sezigulane ku-021-9370500.
8	21	Saturday	57	Healthy mum: Heartburn, backache, swollen hands & feet are usual in pregnancy. But report to Sister if it carries on.	Gesonde mamma: Sooibrand, rugpyn en geswelde hande en voete is normaal gedurende swangerskap, maar vertel die suster daarvan as dit aanhou.	Umama osempilweni: Isitshisa, ukuqaqanjelwa ngumqolo, ukudumba izandla neenyawo kuqhelekile xa ukhulelwe. Kodwa mchazele uMongikazi ukuba kuyaqhubeka.
8	21	Sunday	58
9	22	Monday	59	Healthy mum: Drink plenty of water, milk and fruit juice to stay healthy. Try to avoid coffee and tea. Rooibos tea is fine.	Gesonde mamma: Drink baie water, melk en vrugtesap om gesond te bly. Probeer koffie en gewone tee vermy. Rooibostee is goed.	Umama osempilweni: Sela amanzi amaninzi, ubisi nejusi eneziqhamo ukuhlala usempilweni. Zama ukungaphungi iti okanye ikofu. Iti yerooibos ilungile.
9	22	Tuesday	60
9	22	Wednesday	61
9	22	Thursday	62
9	22	Friday	63	Healthy mum: If you are HIV+, you need extra care during pregnancy. There is a support group at the clinic. Ask the Sister.	Gesonde mamma: As jy MIV+ is, het jy gedurende swangerskap ekstra sorg nodig. Praat met ŉ omgeegroep by die kliniek. Vra die suster daarna.	Umama osempilweni: Ukuba uneHIV, kufuneka uzihoye ngakumbi xa ukhulelwe. Likhona iqela elixhasanayo ekliniki. Buza uMongikazi ngoko.
9	22	Saturday	64
9	22	Sunday	65
10	23	Monday	66	Healthy mum: If you are HIV+, clinic gives medicine to protect baby getting from HIV. Remember to take this medicine.	Gesonde mamma: As jy MIV+ is, sal die kliniek jou medisyne gee om jou baba teen MIV te beskerm. Onthou om dit gereeld te drink.	Umama osempilweni: Ukuba uneHIV, ikliniki ikunika amayeza aza kukhusela usana lwakho lungabinaHIV. Ungalibali ukuwasela la mayeza.
10	23	Tuesday	67
10	23	Wednesday	68
10	23	Thursday	69
10	23	Friday	70	Healthy baby: If you are HIV+ you need to choose - breast OR formula feeding. Mixed feeding puts baby at risk. Chat to Sister.	Gesonde baba: As jy MIV+ is, moet jy kies of jy jou baba bors- of poeiermelk wil gee. Die twee saam stel jou baba in gevaar. Gesels met die suster.	Usana olusempilweni: Ukuba uneHIV, kufuneka ukhethe ukuncancisa OKANYE ubisi olusetotini. Ukuxuba ezi zinto kubeka usana esichengeni. Thetha noMongikazi.
10	23	Saturday	71
10	23	Sunday	72
11	24	Monday	73	Healthy baby: Excited about baby? During this last 3 months of pregnancy baby begins to fill out the space in the womb and gets ready to be born.	Gesonde baba: Is jy opgewonde oor jou baba? In die laaste 3 maande van jou swangerskap begin jou baba die hele baarmoeder vol lê, reg om gebore te word.	Usana olusempilweni: Uyaluvuyela usana? Kwezi nyanga zi-3 zokugqibela ukhulelwe usana luzala yonke indawo esibelekweni kwaye selulungele ukuzalwa.
11	24	Tuesday	74
11	24	Wednesday	75	Healthy mum: Feeling tired? It is natural being tired, especially during the last months of pregnancy. Be sure to get plenty of rest.	Gesonde mamma: Voel jy moeg? Dis natuurlik om moeg te wees, veral in die laaste maande van jou swangerskap. Maak seker jy rus genoeg.	Umama osempilweni: Uziva udiniwe? Yindalo ukuziva udiniwe, ingakumbi kwinyanga yokugqibela ukhulelwe. Qiniseka ukuba uphumla ngokwaneleyo.
11	24	Thursday	76
11	24	Friday	77	We hope you find these SMSs helpful, but if you do not want to receive them send a please call me to 0793183080	We hope you find these SMSs helpful, but if you do not want to receive them send a please call me to 0793183080	We hope you find these SMSs helpful, but if you do not want to receive them send a please call me to 0793183080
11	24	Saturday	78
11	24	Sunday	79
12	25	Monday	80	Healthy mum: Remember if you get constant headaches in the front of your head, sudden swelling of hands, feet & face, call ambulance immediately: 021-9370500.	Gesonde mamma: Onthou, as die voorkant van jou kop aanhoudend pyn of jou hande, voete en gesig skielik begin swel, bel onmiddellik ŉ ambulans, 021 937 0500.	Umama osempilweni: Ungalibali qho usiva intloko ngaphambili, ukusoloko udumbe izandla, iinyawo nobuso, utsalele kwangoko inqwelo yezigulane ku-021-9370500
12	25	Tuesday	81
12	25	Wednesday	82	Healthy mum: Can’t wait to have your baby? A month before your due date, you should slow down and prepare for the birth of your baby.	Gesonde mamma: Jy kan seker nie meer wag vir jou baba om te kom nie? ŉ Maand voor jou verwagte datum moet jy rustiger raak en jou regmaak vir die geboorte.	Umama osempilweni: Sewulungxamele usana lwakho? Kwinyanga phambi kokuba ubeleke, kufuneka uphumle ulungiselele ukuzalwa kosana lwakho.
12	25	Thursday	83
12	25	Friday	84	Healthy mum: Have you thought about breastfeeding your baby? Now is the time to decide and prepare.	Gesonde mamma: Het jy al daaroor gedink of jy dalk jou baba gaan borsvoed? Nou is die tyd om te besluit en voor te berei.	Umama osempilweni: Ukhe wacinga ngokuluncancisa usana wlakho? Ngoku lixesha lokwenza izigqibo nokululungiselela.
12	25	Saturday	85
12	25	Sunday	86
13	26	Monday	87	Healthy mum. Breastfeeding is better, easier and cheaper. But not all women can breastfeed. Discuss feeding with the Sister.	Gesonde mamma: Borsvoeding is beter, makliker en goedkoper, maar nie alle vroue kan borsvoed nie. Bespreek jou baba se voeding met die suster.	Umama osempilweni: Ukuncancisa kungcono, kulula kwaye akubizi mali ininzi. Kodwa ayingabo bonke oomama abanokuncancisa. Xoxa ngokuncancisa noMongikazi.
13	26	Tuesday	88
13	26	Wednesday	89
13	26	Thursday	90	Healthy mum: Breast is best for your baby. It is healthier and it has cells that fight against germs.	Gesonde mamma: Borsmelk is die beste vir jou baba. Dit is gesonder en bevat selle wat kieme bestry en jou baba teen siektes help beskerm.	Umama osempilweni: Ibele lelona lingcono kusana lwakho. Lisempilweni kwaye linamajoni omzimba anokunceda ekukhuseleni usana lwakho kwizifo.
13	26	Friday	91
13	26	Saturday	92
13	26	Sunday	93
14	27	Monday	94	Healthy mum: Breastfeeding has benefits for mum too. It may protect you against developing cancer later in life.	Gesonde mamma: Borsvoeding is goed vir die mamma ook. Dit kan keer dat jy later in jou lewe kanker kry.	Umama osempilweni: Ukuncancisa kunceda noomama. Kungakunceda ungabi naso isifo somhlaza kamva ebomini bakho.
14	27	Tuesday	95
14	27	Wednesday	96
14	27	Thursday	97	Healthy mum: Want to shed any of the ‘baby fat’ quickly after birth? Breastfeeding may help. Breastfeeding is good for you and your baby.	Gesonde mamma: Wil jy ná die geboorte graag vinnig van jou 'babavet' ontslae raak? Borsvoeding kan help. Dis goed vir jou én jou baba.	Umama osempilweni: Ufuna ukuphungula 'amafutha osana' ngokukhawuleza emva kokubeleka? Ukuncancisa kunganceda. Ukuncancisa kulungile kusana nakusana lwakho.
14	27	Friday	98
14	27	Saturday	99
14	27	Sunday	100
15	28	Monday	101	Healthy mum: If you want to breastfeed, but have to go back to work soon after birth, discuss your options with the Sister.	Gesonde mamma: As jy wil borsvoed, maar kort ná die geboorte weer moet begin werk, vra die suster hoe jy dit kan hanteer.	Umama osempilweni: Ukuba uyancancisa, kodwa kufuneka ubuyele emsebenzini emva kokubeleka, xoxa ofanele ukwenze noMongikazi.
15	28	Tuesday	102	We hope you find these SMSs helpful, but if you do not want to receive them send a please call me to 0793183080	We hope you find these SMSs helpful, but if you do not want to receive them send a please call me to 0793183080	We hope you find these SMSs helpful, but if you do not want to receive them send a please call me to 0793183080
15	28	Wednesday	103
15	28	Thursday	104
15	28	Friday	105	Healthy baby: You can express breast milk. In that way, baby will be able to get breast milk, when you are not with him/her.	Gesonde baba: Jy kan jou borsmelk uitmelk. Só sal jou baba steeds borsmelk kan drink, al is jy nie self daar nie.	Usana olusempilweni: Ungalicudisa ubisi lwebele. Ngaloo ndlela usana lwakho luzokwazi ukulufumana ubisi lwebele xa ungekho kunye nalo.
15	28	Saturday	106
15	28	Sunday	107
16	29	Monday	108	Healthy mum: Continue a healthy lifestyle. Get plenty of rest, eat a healthy diet and don’t smoke, drink and use drugs.	Gesonde mamma: Volg steeds ŉ gesonde leefstyl. Rus genoeg, eet gesond en moenie rook of alkohol en dwelms gebruik nie.	Qhubeka nokuphila ubomi obusempilweni. Phumla ngokwaneleyo, ukutye ukutya okusempilweni kwaye ungatsyhayi, ungaseli kwaye ungasebenzisi ziyobisi.
16	29	Tuesday	109
16	29	Wednesday	110
16	29	Thursday	111	Healthy mum: Remember to go to the MOU immediately if you have: constant headaches in the front of your head, sudden swelling of hands, feet and face.	Gesonde mamma: Onthou om dadelik kraameenheid toe te gaan as die voorkant van jou kop aanhoudend pyn of jou hande, voete en gesig skielik swel.	Umama osempilweni: Ungalibali ukuya kwangoko kwiMOU ukuba usoloko unentloko ngaphambili, ukudumba kwenzandla, iinyawo nobuso.
16	29	Friday	112
16	29	Saturday	113
16	29	Sunday	114
17	30	Monday	115	Healthy mum: Having support during labour is important. Make plans to have support from a partner, Fridayend or family member.	Gesonde mamma: Dis belangrik dat iemand jou ondersteun terwyl jy kraam. Reël met ŉ ouer, vriend of familielid om daar te wees.	Umama osempilweni: Ukufumana inkxaso xa uyobeleka kubalulekile. Yenza izicwangciso ukuba iqabane lakho likuxhase, umhlobo okanye ilungu losapho.
17	30	Tuesday	116
17	30	Wednesday	117	Healthy mum: Having a new-born is exciting and tiring. Make plans to have support when you get home from hospital.	Gesonde mamma: Om ŉ pasgebore baba te hê is opwindend, maar kan jou ook moeg maak. Reël dat iemand jou sal ondersteun wanneer jy en jou baba huis toe gaan.	Umama osempilweni: Ukuba nomntwana omtsha kuyavuyisa kwaye kuyadinisa. Yenza izicwangciso zokufumana inkxaso xa ubuyela ekhaya usuka esibhedlele.
17	30	Thursday	118
17	30	Friday	119	Healthy mum: It’s time to get ready for birth. Make plans for how you are going to get to the MOU. Make arrangements for transport.	Gesonde mamma: Dis nóú tyd om jou op die geboorte voor te berei. Dink aan hoe jy by die kraameenheid gaan kom. Reël vervoer.	Umama osempilweni: Lixesha nokuhlala ulindele ukubeleka. Yenza izicwangciso zokuba uza kuya njani eMOU. Yenza amalungiselelo ento yokukhwela.
17	30	Saturday	120
17	30	Sunday	121
18	31	Monday	122	Healthy mum: Bleeding, water breaking, or labour pains are signs of labour. This means it is time to go to the MOU.	Gesonde mamma: Wanneer jy begin kraam, sal jy begin bloei, jou water sal breek of jy sal kraampyne kry. Dít beteken dis tyd om kraameenheid toe te gaan.	Umama osempilweni: Ukopha, ukugqabhuka amanzi okanye iintlungu zokubeleka ziimpawu zokuba uza kubeleka. Loo nto ithetha ukuba lixesha lokuba uye eMOU.
18	31	Tuesday	123
18	31	Wednesday	124
18	31	Thursday	125
18	31	Friday	126	Healthy mum: When labour starts, check time between labour pains. 3 labour pains in 10 minutes means you should go to the MOU.	Gesonde mamma: Wanneer jy begin kraam, kyk hoe ver uitmekaar die kraampyne is. Drie kraampyne in 10 minute beteken jy moet kraameenheid toe gaan.	Umama osempilweni: Xa uqala ukulunywa, jonga ixesha ezishiyana ngalo iintlungu. Ukufumana iintlungu kathathu kwimizuzu eli-10 kuthetha ukuba yiya eMOU.
18	31	Saturday	127
18	31	Sunday	128
19	32	Monday	129	We hope you find these SMSs helpful, but if you do not want to receive them send a please call me to 0793183080	We hope you find these SMSs helpful, but if you do not want to receive them send a please call me to 0793183080	We hope you find these SMSs helpful, but if you do not want to receive them send a please call me to 0793183080
19	32	Tuesday	130
19	32	Wednesday	131	Healthy mum: It’s a good idea to pack your bags now. Pack one bag for you, and one for baby.	Gesonde mamma: Kry nou jou en baba se goedjies bymekaar. Pak ŉ sak vir jou én een vir jou baba.	Umama osempilweni: Yimbono entle ukuyipakisha ngoku ibhegi yakho. Pakisha ibhegi yakho kunye neyomntwana.
19	32	Thursday	132
19	32	Friday	133	Healthy mum: Pack your bag: 2 pks large sanitary towels, 2 rolls toilet paper, toiletries, 4 panties, night gown, ante natal card.	Gesonde mamma: Pak nou jou sak: Onthou 2 pakke groot sanitêre doekies, 2 rolle toiletpapier, toiletware, 4 broekies, nagklere en jou kliniekkaart.	Umama osempilweni: Pakisha ibhegi yakho: iipakethi ezi-2 zaxa usexesheni, imiqulu emi-2 yamaphepha angasese, iipenti ezi-4, igawuni nekhadi lasekliniki.
19	32	Saturday	134
19	32	Sunday	135
20	33	Monday	136
20	33	Tuesday	137	Healthy mum: Pack something to eat so you have energy for labour. Also pack a phone card or make sure you have airtime to make calls.	Gesonde mamma: Pak ook iets om te eet sodat jy energie sal hê vir die geboorte. Onthou ook ŉ foonkaart, of sorg dat jy genoeg lugtyd het om te kan bel.	Umama osempilweni: Zifakele into yokutya ukuze ubenamandla xa ubeleka. Faka nekhadi lefowuni okanye uqinisekise ukuba unomoya wokwazi ukufowuna.
20	33	Wednesday	138
20	33	Thursday	139
20	33	Friday	140	Healthy mum: Pack baby’s bag: 1 pk disposable nappies, 1 face cloth, 1 bar baby soap, 2 baby blankets, baby clothes, cotton wool.	Gesonde mamma: Pak nou baba se sak: Onthou 1 pak weggooidoeke, 1 waslap, 1 koekie babaseep, 2 babakombersies, babaklere en watte ('kapok').	Umama osempilweni: Pakisha ibhegi yomntwana. Ipakethi ibe-1 yamanapkeni alahlwayo, ivasilaphu, isepha, iingubo ezi-2 zomntwana, impahla yomntwana, umqhaphu.
20	33	Saturday	141
20	33	Sunday	142
21	34	Monday	143	Healthy mum: If you are not going to breast feed, remember to pack 2 baby feeding cups and a cup cleaning solution in your baby-bag.	Gesonde mamma: As jy nie gaan borsvoed nie, onthou ook om 2 babatuitkoppies en ontsmetmiddel in jou babasak te pak.	Umama osempilweni: Ukuba zwuzoncancisa, ungalibali ukupakisha iipayinti ezi-2 zomntwana nepayinti yokucoca ezi zinto zibekwibhegi yomntwana.
21	34	Tuesday	144
21	34	Wednesday	145
21	34	Thursday	146
21	34	Friday	147	Healthy mum: Having a baby is a big change in your life. It is normal to feel tired and exhausted after birth.	Gesonde mamma: ŉ Baba is ŉ groot verandering in jou lewe. Dis normaal om ná die geboorte moeg en uitgeput te voel.	Umama osempilweni: Ukuba nomntwana lutshintsho olukhulu empilweni yakho. Kuqhelekile ukuziva udiniwe udangele emva kokubeleka.
21	34	Saturday	148
21	34	Sunday	149
22	35	Monday	150	Healthy mum: Look after yourself after birth. Make sure you have support, eat well and get as much rest as you can. Sleep when baby sleeps.	Gesonde mamma: Pas jouself mooi op ná die geboorte. Maak seker jy het genoeg hulp, eet gesond en rus soveel jy kan. Slaap wanneer die baba slaap.	Umama osempilweni: Zikhathalele emva kokubeleka. Qiniseka ukuba ufumana inkxaso, utya kakuhle uphumle ngokwaneleyo kangangoko unako. Lala xa umntwana elele.
22	35	Tuesday	151
22	35	Wednesday	152	Healthy mum: If you feel hopeless, cry easily and feel you are unable to cope with a new baby, speak to your health care provider.	Gesonde mamma: As jy moedeloos voel, huilerig is en voel of die nuwe baba vir jou te veel is, praat met jou dokter/suster.	Umama osempilweni: Ukuba uziva ungenathemba, ulila nje kwaye uziva ungakwazi kumelana nokuba nomntwana omtsha, thetha nonompilo.
22	35	Thursday	153
22	35	Friday	154	Healthy mum: Some new mothers feeling depressed after having a baby. If you are not coping, speak to someone.	Gesonde mamma: Party nuwe mammas voel depressief nadat hulle babas gekom het. As jy sukkel, praat met iemand.	Umama osempilweni: Abanye oomama abatsha baziva bedakumbile emva kokuba nomntwana. Ukuba awukwazi kumelana noko, yiba nomntu othetha naye.
22	35	Saturday	155
22	35	Sunday	156
23	36	Monday	157	We hope you find these SMSs helpful, but if you do not want to receive them send a please call me to 0793183080	We hope you find these SMSs helpful, but if you do not want to receive them send a please call me to 0793183080	We hope you find these SMSs helpful, but if you do not want to receive them send a please call me to 0793183080
23	36	Tuesday	158
23	36	Wednesday	159	Healthy mum: You need to register your baby with Home Affairs. You can do this at the MOU Mondayay to Fridayday, 8:30-14:00.	Gesonde mamma: Jy moet jou baba by Binnelandse Sake registreer. Jy kan dit op Maandae tot Vrydae tussen 08:30 en 14:00 by die kraameenheid doen.	Umama osempilweni: Kufuneka umbhalise umntwana wakho kwaNdabazabantu. Oku ungakwenza kwiMOU ngoMvulo ukuya kutsho ngoLwesihlanu, ngo-8h30-14h30.
23	36	Thursday	160
23	36	Friday	161	Healthy mum: When you register your baby with Home Affairs, bring mother and father’s IDs and baby’s Road to Health card.	Gesonde mamma: Wanneer jy jou baba by Binnelandse Sake registreer, het jy jou en die pa se ID sowel as die baba se kliniekkaart nodig.	Umama osempilweni: Xa ubhalisa umntwana wakho kwaNdabazabantu, yiza neSazisi sikamama nesikatata kunye neKhadi lomntwana laseKliniki.
23	36	Saturday	162
23	36	Sunday	163
24	37	Monday	164	Healthy mum: Have you thought about family planning/contraception? Discuss family planning with the Sister before you give birth.	Gesonde mamma: Het jy al aan gesinsbeplanning/voor-behoeding ná die geboorte gedink? Bespreek dit met die suster voordat jou baba kom.	Umama osempilweni:Ukhe wacinga ngokucwangcisa usapho/ngocwangciso? Xoxa ngokucwangcisa noMongikazi phambi kokubeleka.
24	37	Tuesday	165
24	37	Wednesday	166	Healthy baby: Your baby needs care to remain healthy. Remember to attend baby wellness clinic with your baby.	Gesonde baba: Jou baba het sorg nodig om gesond te bly. Onthou om jou baba gereeld babakliniek toe te neem.	Usana olusempilweni: Usana lwakho lufuna ukukhathalelwa ukuze luhlale lusempilweni. Ungalibali ukuya nosana lwakho kwikliniki ejongene nempilo yosana.
24	37	Thursday	167
24	37	Friday	168	Healthy baby: Vaccinations can prevent your baby getting a serious illness (TB, Polio & others). The clinics do will the vaccinations and guide you.	Gesonde baba: Inentings kan keer dat jou baba ŉ ernstig siekte (soos TB en polio) kry. Die kliniek sal jou baba inent en jou raad gee.	Usana olusempilweni: Ugonyo lungaluthintela usana ekufumaneni izifo ezinzima (iTB, ipoliyo nezinye). Iikliniki ziza kwenza ugonyo kwaye zikuncede.
24	37	Saturday	169
24	37	Sunday	170
25	38	Monday	171	Healthy mum: Taking care of a baby can be tiring. Remember you are not alone. Ask clinic staff about any concerns.	Gesonde mamma: Dit kan uitputtend wees om na ŉ baba om te sien. Onthou, jy's nie alleen nie. Vra die kliniekpersoneel as iets jou bekommer.	Umama osempilweni: Ukukhathalela usana kungadinisa. Khumbula ukuba awuWednesdaywa. Buza nangantoni na ekuxhalabisayo kubasebenzi basekliniki.
25	38	Tuesday	172
25	38	Wednesday	173	Healthy mum: Remember to discuss any concern regarding your and your baby’s health with the Sister.	Gesonde mamma: Onthou om enige probleme met jou en jou baba se gesondheid met die suster te bespreek.	Umama osempilweni: Ungalibali ukuxoxa noMongikazi ngoko kukuxhalabisayo malunga nekhadi lakho nelosana lwakho.
25	38	Thursday	174
25	38	Friday	175	Healthy mum: You are almost there! Congratulations on a healthy pregnancy and good luck with the birth.	Gesonde mamma: Jy's amper daar! Geluk met jou gesonde swangerskap, en sterkte met die geboorte.	Umama osempilweni: Sewuzokufika! Siyavuyisana nawe ngokuba sempilweni uxa khulelwe kwaye sikunqwenelela okuhle xa ubeleka.

## Sheet: 14weeks
Week	Week of pregnancy	Day of week		English	Afrikaans	Xhosa
		Friday	0
		Saturday	1	Welcome: you have signed up for SMSs about pregnancy. You can save this number on your phone so you can identify these SMSs.	Welkom. Jy het vir SMS'e oor swangerskap geregistreer. Stoor hierdie nommer op jou foon sodat jy die SMS'e kan uitken.	Wamkelekile: usayinele iiSMS ezimalunga nokukhulelwa. Ungayigcina le nombolo kwifowuni yakho ukuze uzazi ezi SMS
		Saturday	1	The SMSes will start with 'healthy mum' & 'healthy baby'. If you do not want to receive these SMSs send a please call me to 0793183080	Hi. Elke SMS oor swangerskap sal met "Gesonde mamma" of "Gesonde baba" begin. As jy dit nié wil ontvang nie, stuur ŉ "Please call me" 0793183080	IiSMS ezimalunga nokukhulelwa zizoqala 'ngomama osempilweni' 'nosana olusempilweni'. Ukuba awufuni kuzifumana ezi SMS thumela umyalezo othi mandikufowunele 0793183080
		Sunday	2
1	15	Monday	3	Congratulations, you're going to have a baby! Pregnancy is not an illness, but it is important to look after your health. Watch out for SMSs with tips.	Geluk, jy's swanger! Swangerskap is nie ŉ siekte nie, maar jy moet steeds sorg dat jy so gesond moontlik bly. Wees op die uitkyk na ons SMS'e met wenke.	Siyavuyisana nawe, uza kuba nomntwana! Ukukhulelwa ayikokugula, kodwa kubalulekile ukuyihoya impilo yakho. Lindela iiSMS ezinamanqaku aluncedo.
1	15	Tuesday	4	Healthy mum: You need to look after yourself to make sure you have a healthy baby and an easy pregnancy. So please attend all clinic visits.	Gesonde mamma: Jy moet mooi na jouself kyk om ŉ gesonde baba en ŉ maklike swangerskap te hê. So, besoek asseblief die kliniek gereeld.	Umama osempilweni: Kufuneka uzihoye ukuqinisekisa ukuba unosana olusempilweni nokukhulelwa okungekho nzima. Ngoko ke nceda uye rhoqo ekliniki.
1	15	Wednesday	5	Healthy baby: During the first 12 weeks of pregnancy, baby’s organs (heart & lungs) will be formed. It is important to stay healthy.	Gesonde baba: In die eerste 12 weke van jou swangerskap word die baba se organe (hart en longe) gevorm. Dis belangrik dat jy gesond bly.	Usana olusempilweni: Kwiiveki zokuqala ezili-12 zokukhulelwa, amalungu osana (intliziyo nemiphunga iza kubakho. Kubalulekile ukuhlala usempilweni.
1	15	Thursday	6	Healthy mum: What you put in your body affects how your baby grows and develops. It is important not to smoke, drink alcohol, or use drugs.	Gesonde mamma: Wat jy eet, drink en doen, beïnvloed hoe jou baba groei en ontwikkel. Moenie rook en alkohol of dwelms gebruik nie.	Umama osempilweni: Okufaka emzimbeni wakho kuchaphazela ukukhula komntwana. Kubalulekile ukungatshayi, ukungaseli tywala, okanye ukungasebenzisi ziyobisi.
1	15	Friday	7	Healthy mum: Pregnancy is not an illness, but medical care is important for a healthy pregnancy. Attend check-ups at your clinic.	Gesonde mamma: Swangerskap is nie ŉ siekte nie, maar goeie mediese sorg is belangrik vir ŉ gesonde swangerskap. Gaan gereeld vir ondersoeke by jou kliniek.	Umama osempilweni: Ukukhulelwa ayikokugula, kodwa uncedo lwezempilo lubalulekile ukuze ukukhulelwa kubesempilweni. Yiya uyokujongwa kwikliniki ohamba kuyo.
1	15	Saturday	8	Healthy mum: Early pregnancy may cause discomfort such as nausea and vomiting. If you have other symptoms, speak to the Sister.	Gesonde mamma: Vroeg in jou swangerskap kan jy naar wees en opbring. As jy enige ander simptome ervaar, gesels met die klinieksuster.	Umama osempilweni: Iinyanga zokuqala ukhulelwe zingabangela ungaziva kakuhle njengokubanesicaphucaphu nokugabha. Ukuba unezinye iimpawu, thetha noMongikazi.
1	15	Sunday	9	Healthy baby: Folic acid decreases the risk of serious birth defects (body and mental). Remember to take these tablets every day.	Gesonde baba: Foliensuur verlaag die risiko van ernstige (liggaamlike én geestelike) afwykings by geboorte. Onthou om elke dag jou foliensuurpille te drink.	Usana olusempilweni: Iipilisi ezinceda xa ukhulelwe zinciphisa iingxaki zokubeleka (emzimbeni nasengqondweni). Ungalibali ukuzisela ezi pilisi yonke imihla.
2	16	Monday	10	Healthy baby: An x-ray may harm your baby. Please tell your health care provider that you are pregnant if they want to take x-rays.	Gesonde baba: ŉ X-straalondersoek kan skadelik wees vir jou baba. As jou dokter/suster X-straalfoto's wil neem, sê vir hulle jy is swanger.	Usana olusempilweni: I-eksreyi ingalonzakalisa usana lwakho. Nceda uxelele unompilo ukuba ukhulelwe ukuba bafuna ukukufaka kwi-eksreyi.
2	16	Tuesday	11	Healthy mum: Remember to report to Sister if you experience any worrying symptoms during your pregnancy.	Gesonde mamma: Onthou om vir die suster te sê as jy gedurende jou swangerskap enige simptome ervaar wat jou bekommer.	Umama osempilweni: Ungalibali ukumxelela uMongikazi ukuba kukho iimpawu onazo ezikukhathazayo ngeli xesha usakhulelwe.
2	16	Wednesday	12	Healthy baby: The clinic gives you iron and folic acid tablets to ensure baby’s health and development. Remember to take the tablets daily.	Gesonde baba: Die kliniek sal vir jou yster- en foliensuurpille gee om te sorg dat jou baba gesond is en goed ontwikkel. Onthou om dit elke dag te drink.	Usana olusempilweni: Ikliniki iza kukunika iipilisi ze-ayoni ukuqinisekisa ukuba usana lwakho luyakhula. Ungalibali ukuzisela iipili yonke imihla.
2	16	Thursday	13	Healthy baby: Remember to take iron. Iron ensures that your baby gets enough oxygen, helping your baby grow and develop normally.	Gesonde baba: Onthou om jou ysterpille te drink. Yster sorg dat jou baba genoeg suurstof kry om goed te groei en normaal te ontwikkel.	Usana olusempilweni: Ungalibali ukutya i-ayoni. I-ayoni iqinisekisa ukuba usana lufumana i-oxijini eyaneleyo, ukunceda usana lwakho lukhule ngokwesiqhelo.
2	16	Friday	14	Healthy baby: Make sure you know your HIV status so you can get extra care if you are HIV+. Medicine can lower the risk of your baby getting HIV.	Gesonde baba: Maak seker jy ken jou MIV-status. As jy MIV+ is, het jy ekstra sorg nodig. Medisyne kan help keer dat jou baba ook MIV kry.	Usana olusempilweni: Qinisekisa ukuba uyasazi isimo sakho seHIV ukuze ufumane isihoyo ukuba uHIV. Amayeza anganciphisa ukosuleleka yiHIV kosana lwakho.
2	16	Saturday	15	Healthy mum: Healthy eating habits are important for both you and your baby. Make sure you get lots of fruit, vegetables and milk.	Gesonde mamma: Gesonde eetgewoontes is belangrik vir jou én jou baba. Sorg dat jy genoeg vrugte, groente en melk inneem.	Usana olusempilweni: Iindlela zokutya ezisempilweni zibalulekile kuwe nosana lwakho. Qinisekisa ukuba utya iziqhamo nemifuno emininzi nobisi.
2	16	Sunday	16	Healthy mum: Your health is important for your baby. Sexually Transmitted Infection (STI) is harmful for you and your baby.	Gesonde mamma: Jou gesondheid is belangrik vir jou baba. Seksueel oordraagbare infeksies ("STI's") is skadelik vir jou én jou kind.	Umama osempilweni:Impilo yakho ibalulekile kusana lwakho. Izifo ezosuleleka ngokwesondo (iSTI) yingozi kuwe nosana lwakho.
3	17	Monday	17	Healthy mum: If you have a yellowish/greenish, smelly discharge, tell the Sister. You may have a STI and need treatment.	Gesonde mamma: Sê vir die suster as jy ŉ gelerige/groenerige afskeiding het wat sleg ruik. Dalk het jy ŉ SOI ("STI's") wat behandel moet word.	Umama osempilweni: Ukuba ngaphantsi uphuma into ebutyheli/eluhlaza nenukayo, xelela uMongikazi. Usenokuba uneSTI kwaye udinga unyango.
3	17	Tuesday	18	Healthy mum: Please make sure you get treatment if you are diagnosed with a STI. Treatment is important for you and baby.	Gesonde mamma: As jy met ŉ SOI ("STI's") gediagnoseer word, sorg asseblief dat jy behandeling kry. Dit is belangrik vir jou én jou baba.	Umama osempilweni: Nceda uqinisekise ukuba ufumana unyango ukuba ufunyaniswe uneSTI. Unyango lubalulekile kuwe nosana.
3	17	Wednesday	19	Healthy mum: If you are over 30 or HIV+, the clinic will do a pap-smear to check if the cervix (mouth of the womb) is healthy.	Gesonde mamma: As jy ouer as 30 of MIV+ is, sal die kliniek ŉ papsmeer doen om seker te maak dat die serviks (Monday van die baarmoeder) gesond is.	19.Ukuba ungaphezu kweninyaka eyi30 okanye uneHIV, ikliniki iza kuhlola iiseli ezikumlomo wesizalo (umlomo wesibeleko) ukuba usempilweni awunamhlaza.
3	17	Thursday	20	Healthy mum: A pap-smear can detect abnormal cells that may later become cervical cancer - but which can be cured if detected early.	Gesonde mamma: ŉ Papsmeer kan abnormale selle opspoor wat later servikale kanker kan word. As dit vroeg genoeg opgespoor word, is dit geneeslik.	Umama osempilweni: Uhlolo lwesibeleko lujonga iiseli ezingalunganga ezinobangela umhlaza wesibeleko - uyanyangeka ukuba ufunyaniswe kwangethuba.
3	17	Friday	21	Healthy mum: If clinic does a pap-smear, remember to ask for the results at your next clinic visit. Remember you can be treated.	Gesonde mamma: As die kliniek ŉ papsmeer doen, vra by jou volgende besoek vir die uitslae. Onthou, as daar iets fout is, kan dit behandel word.	Umama osempilweni: Ukuba ikliniki ihlola isibeleko, ungalibali ukufuna iziphumo zoko xa uphinde waya ekliniki. Khumbula unganyangeka.
3	17	Saturday	22	Healthy mum: Sister checks bloods to see if you have a sexually transmitted infection, diabetes or HIV and need extra care.	Gesonde mamma: Die suster sal jou bloed toets om te kyk of jy ŉ seksueel oordraagbare infeksie, diabetes of MIV het en dalk ekstra sorg moet kry.	Umama osempilweni: Umongikazi ujonga igazi ukujonga ukuba awunasifo sosuleleka ngokwesondo, iswekile okanye iHIV kwaye uza kudinga isihoyo.
3	17	Sunday	23	Healthy mum: Sister may also check to see if you have enough iron in your blood. This is important to keep you and baby healthy.	Gesonde mamma: Die suster kan ook kyk of jy genoeg yster in jou bloed het. Yster is belangrik om jou én jou baba gesond te hou.	Umama osempilweni: Umongikazi kwakho angakuhlola ukuba yanele na i-ayoni egazini lakho. Kubalulekile oku ukukugcina wena nosana nisempilweni.
4	18	Monday	24	Healthy baby: The clinic check your blood type. If you are rhesus-negative, baby will need medication after birth.	Gesonde baba: Die kliniek sal jou bloedgroep bepaal. As jy resusnegatief is, sal jou baba ná geboorte medisyne nodig kry.	Usana olusempilweni: Ikliniki ijonga uhlobo lwegazi lakho. Ukuba uneengxaki ezifumaneka egazini, usana kufuneka lufumene amayeza emva kokuba ubelekile.
4	18	Tuesday	25	Healthy mum: Tests during pregnancy are important. Treatment for anaemia or STI ensure mum is healthy and baby is born healthy.	Toetse gedurende jou swangerskap is belangrik. Behandeling vir bloedarmoede of ŉ SOI ("STI's") sorg dat jy gesond bly en jou baba gesond gebore word.	Umama osempilweni: Ukuhlolwa xa ukhulelwe kubalulekile. Ukunyangwa komlambo okanye kweSTI kuqinisekisa ukuba umama usempilweni nosana luzalwa lusempilweni.
4	18	Wednesday	26	Healthy mum: Remember to ask for the result of you pap-smear. The clinic may not contact you to tell you the result of the pap-smear..	Gesonde mamma: Onthou om vir die uitslae van jou papsmeer te vra. Dalk bel die kliniek jou nie uit hul eie met die uitslae nie.	Umama osempilweni: Ungalibali ukufuna iziphumo zokuhlolwa kwesibeleko. Ikliniki ayikwazi kuqhagamshelana nawe ikuxelele ngeziphumo zokuhlolwa kwesibeleko.
4	18	Thursday	27	Healthy baby: Drinking alcohol during pregnancy, (ESPECIALLY the first 12 weeks!) can cause major abnormalities. Don’t drink alcohol!	Gesonde baba: As jy gedurende jou swangerskap (VERAL in die eerste 12 weke) alkohol drink, kan dit ernstige afwykings veroorsaak. Moenie alkohol drink nie!	Usana olusempilweni: Ukusela utywala ukhulelwe, (INGAKUMBI kwiiveki zokuqala ezili-12!) kungabangela iingxaki zeempawu ezingaqhelekanga. S'ukusela utywala!
4	18	Friday	28	Healthy baby: Even after the first 12 weeks, baby is still at risk if you drink. Speak to the Sister if you have an alcohol problem.	Gesonde baba: Selfs ná die eerste 12 weke is jou baba steeds in gevaar as jy drink. Praat met die suster as jy ŉ alkoholprobleem het.	Usana olusempilweni: Nasemva kweeveki ezili-12 zokuqala, usana lusesengxakini ukuba uyasela. Thetha noMongikazi ukuba unengxaki yokusela.
4	18	Friday	28	We hope you find these SMSs helpful, but if you do not want to receive them send a please call me to 0793183080	We hope you find these SMSs helpful, but if you do not want to receive them send a please call me to 0793183080	We hope you find these SMSs helpful, but if you do not want to receive them send a please call me to 0793183080
4	18	Saturday	29	Healthy baby: Drinking alcohol during pregnancy can cause foetal alcohol syndrome. Your child could be affected for life.	Gesonde baba: Alkoholgebruik gedurende swangerskap kan fetale alkoholsindroom veroorsaak. Dit kan jou kind lewenslange skade aandoen.	Usana olusempilweni: Ukusela utywala ukhulelwe kubangela iingxaki zokungemi kakuhle emzimbeni ngenxa yotywala. Usana lunokuba nale ngxaki ubomi balo bonke.
4	18	Sunday	30	Healthy baby: Think before you drink! Foetal alcohol syndrome gives children learning difficulties and behavioural problems for life.	Gesonde baba: Dink voor jy drink! Fetale alkoholsindroom veroorsaak lewenslange leer- en gedragsprobleme by kinders.	Usana olusempilweni: Cinga phambi kokuba usele! Ukungemi kakuhle emzimbeni kwenza abantwana babeneengxaki zokufunda neengxaki zesimo sabo ubomi babo bonke.
5	19	Monday	31	Healthy baby: Taking drugs can affect your baby. Drugs can cause major abnormalities especially in the first 12 weeks. Don’t take drugs.	Gesonde baba: Dwelmgebruik gedurende swangerskap is sleg vir jou baba, veral in die eerste 12 weke. Dit kan ernstige afwykings veroorsaak. Bly weg daarvan.	Usana olusempilweni: Iziyobisi zinganengxaki kusana. Zenza umonakalo emzimbeni kwiiveki zokuqala ezili-12. S'ukusebenzisa iziyobisi.
5	19	Tuesday	32	Healthy baby: Even after 12 weeks, taking drugs can cause abnormalities. Speak to the Sister if you use drugs.	Gesonde baba: Selfs ná die eerste 12 weke kan dwelms abnormaliteite veroorsaak. Praat met die suster as jy dwelms gebruik.	Usana olusempilweni:Nasemva kweeveki ezili-12, ukusebenzisa iziyobisi kwenza iingxaki ezingaqhelekanga. Thetha noMongikazi ukuba usebenzisa iziyobisi.
5	19	Wednesday	33	Healthy baby: If you need help to stop drinking or taking drugs, speak to the Sister or call Vivian at the Parent Centre: 021-7620116	Gesonde baba: As jy hulp nodig het om op te hou drink of dwelms gebruik, praat met die suster of bel Vivian by die Ouersentrum, 021 762 0116.	Usana olusempilweni: Ukuba ufuna uncedo lokuyeka ukusela okanye iziyobisi, thetha noMongikazi okanye ufowunele uVivian kwiZiko labazali: ku-021-7620116
5	19	Thursday	34	Healthy mum: Smoking deprives your baby of oxygen and can affect baby’s growth. Speak to the Sister if you need help to stop.	Gesonde mamma: As jy rook, kry jou baba te min suurstof en kan dan te stadig groei. Praat met die suster as jy hulp nodig het om op te hou.	Umama osempilweni: Ukutshaya kwenza kubenzima ukuba usana lufumane i-oksijini kwaye kungalwenza lungakhuli kakuhle. Thetha noMongikazi ukuba ufuna uncedo.
5	19	Friday	35	Healthy mum: If you have problems and need someone to talk to, you can contact Vivian at the Parent Centre 021-7620116.	Gesonde mamma: As jy ŉ probleem het waaroor jy met iemand wil gesels, bel Vivian by die Ouersentrum, 021 762 0116.	Umama osempilweni: Ukuba uneengxaki kwaye ufuna umntu onokuthetha naye, qhagamshelana noVivian kwiZiko labazali: ku-021-7620116
5	19	Saturday	36	Healthy mum: Many medicines are not safe to use during pregnancy. Tell your health care provider and pharmacist that you are pregnant.	Gesonde mamma: Gedurende swangerskap is daar baie medisyne waarvan jy liewer moet wegbly. Vertel jou dokter/suster/apteker jy is swanger.	Umama osempilweni: Amayeza amaninzi akakhuselekanga ukuba angasetyenziswa xa ukhulelwe. Xelela unompilo nosomayeza ukuba ukhulelwe.
5	19	Sunday	37	Healthy mum: Talk to your health care provider about medicine. Only take medicine prescribed by a midwife, nurse or doctor.	Gesonde mamma: Gesels met jou dokter/suster/vroedvrou oor medisyne. Drink net medisyne wat een van hulle voorskryf.	Umama osempilweni: Thetha nonompilo ngamayeza. Sebenzisa amayeza owaxelelwe ngumongikazi, umongikazi okanye ugqirha ukuba ungawasebenzisa.
6	20	Monday	38	Healthy mum: How are you doing? If you are not happy about your pregnancy or if you have any concerns, speak to the Sister.	Gesonde mamma: Hoe gaan dit met jou? As iets van jou swangerskap jou pla of jy oor enigiets bekommerd is, gesels met die suster.	Umama osempilweni: Unjani? Ukuba ukukhulelwa kwakho akukonwabisanga okanye kukho into ekuxhalabisayo, thetha noMongikazi.
6	20	Tuesday	39	Healthy mum: It is important that you look after your own well-being. Be good to yourself and make sure you have people to support you.	Gesonde mamma: Dit is belangrik dat jy na jou eie welstand omsien. Wees goed vir jouself en maak seker dat jy mense het wat jou ondersteun.	Umama osempilweni: Kubalulekile ukuba uyihoye impilo yakho. Ziphathe kakuhle uqinisekise ukuba bakho abantu abaza kukuxhasa.
6	20	Wednesday	40	Healthy mum: Is alcohol or drug use or an abusive partner worrying you? For help, contact Vivian at Parent Centre: 021-7620116	Gesonde mamma: Bekommer jy jou oor alkohol- of dwelmgebruik, of mishandel jou man/kêrel jou? Kry hulp. Bel Vivian by die Ouersentrum, 021 762 0116.	Umama osempilweni: Uhlutshwa butywala, ziziyobisi okanye umlingane okuphethe kakubi? Ukuba ufuna uncedo, fowunela uVivian kwiZiko labazali: ku-021-7620116
6	20	Thursday	41	Healthy mum: Remember if cervical cancer is treated early, it can be cured. Make sure you know the result of your pap-smear.	Gesonde mamma: Onthou, as servikale kanker vroeg genoeg behandel word, kan dit genees. Sorg dat jy die uitslae van jou papsmeer kry.	Umama osempilweni:Khumbula ukuba umhlaza wesibeleko unyangwa kwangethuba, unganyangeka. Qiniseka ukuba uyazazi iziphumo zokuhlolwa kwesibeleko sakho.
6	20	Friday	42	Healthy baby: Around week 18 you will begin to feel the baby move, first like little flutters, then as kicking.	Gesonde baba: Teen ongeveer week 18 sal jy begin voel hoe die baba beweeg - eers fladder dit net, dan sal jy skoppe begin voel.	Usana olusempilweni: Malunga neveki ye-12 uza kumva eshukuma umntwana, kuqala uzakuva into eyenzekayo, uve emva koko ekhaba.
6	20	Saturday	43	Healthy baby: When baby kicks, you must feel it kicking 10 times daily. If baby does not kick 10 times daily, go straight to the MOU.	Gesonde baba: As die baba begin skop, moet jy dit elke dag minstens 10 keer voel. As die baba nie 10 keer per dag skop nie, gaan dadelik kraameenheid toe.	Usana olusempilweni: Xa usana lukhaba, kufuneka uluve lukhaba izihlandlo ezili-10 ngosuku. Ukuba alukhabi izihlandlo ezili-10 ngosuku, yiya kwangoko eMOU.
6	20	Sunday	44	We hope you find these SMSs helpful, but if you do not want to receive them send a please call me to 0793183080	We hope you find these SMSs helpful, but if you do not want to receive them send a please call me to 0793183080	We hope you find these SMSs helpful, but if you do not want to receive them send a please call me to 0793183080
7	21	Monday	45	Healthy baby: Has your baby kicked 10 times today? If not, go straight to the MOU - daytime, the clinic; night-time, the labour ward.	Gesonde baba: Het jou baba vandag 10 keer geskop? Indien nie, gaan dadelik kraameenheid toe - bedags die kliniek; snags die kraamsaal.	Ingaba lukhabe izihlandlo ezili-10 namhlanje? Ukuba akunjalo, yiya kwangoko kwiMOU - emini, ekliniki. Ukuba kusebusuku yiya kwicala lokubelekisela.
7	21	Tuesday	46	Healthy mum: Did you have a pap-smear? If yes, have you asked for the results? Remember it detects cervical cancer so you get early treatment.	Gesonde mamma: Het jy ŉ papsmeer gehad en vir die uitslae gevra? Dié toets spoor servikskanker (by die baarmoederMonday) op om dit vroegtydig te behandel.	Umama osempilweni: Ingaba ubuhlolwe isibeleko? Ukuba uyavuma, ubuzibuzile iziphumo zoko? Khumbula lujonga umhlaza wesibeleko ukuze unyangwe kwangethuba.
7	21	Wednesday	47	Healthy mum: Exercise in pregnancy is important. Keeping fit will help make you more comfortable and help you have an easier birth.	Gesonde mamma: Dis belangrik dat jy gedurende swangerskap oefen. Fiksheid help jou goed voel en dra by tot ŉ makliker geboorte.	Umama osempilweni: Kubalulekile ukuzilolonga xa ukhulelwe. Ukuzigcina usegazini kuza kwenza uhlale ukhululekile kukwenze ubeleke lula.
7	21	Thursday	48	Healthy mum: Stay fit during pregnancy. This will help reduce discomforts such as swelling, constipation, and swollen veins.	Gesonde mamma: Bly fiks gedurende jou swangerskap. Dit sal ongemak soos swelling, hardlywigheid en opgehewe are help verminder.	Umama osempilweni: Hlala usegazini xa ukhulelwe. Oku kuza kukunceda unciphise ukungakhululeki okufana nokudumba, ukuqhinwa nokudumba kwemithambo.
7	21	Friday	49	Healthy mum: Exercise is great, but if you are ill or experience pregnancy complications speak to your doctor before you start exercising.	Gesonde mamma: Oefening is goed, maar as jy siek is of enige komplikasies ervaar, gesels liewer met jou dokter voordat jy begin oefen.	Umama osempilweni: Ukujima kubalulekile, kodwa ukuba uyagula okanye ufumana iingxaki zokukhulelwa thetha nogqirha wakho phambi kokuba uqale ukujima.
7	21	Saturday	50	Healthy mum: Sex during pregnancy is generally safe. If you have pain or are worried about it, discuss with your health care provider.	Gesonde mamma: Seks gedurende swangerskap is oor die algemeen veilig. As dit pynlik is of jou bekommer, bespreek dit met jou dokter/suster.	Umama osempilweni: Kukhuselekile ukwabelana ngesondo ukhulelwe. Ukuba uva iintlungu okanye kuyakukhathaza oko, xoxa nonompilo wakho.
7	21	Sunday	51	Healthy mum: Sister checks urine & blood-pressure every visit to ensure you don’t develop a serious condition called pre-eclampsia - increased blood pressure and protein in mother's urine.	Gesonde mamma: Die suster sal elke keer jou urine en bloeddruk toets om te keer dat jy pre-eklampsie (hoë bloeddruk en proteïen in die urine) ontwikkel.	Umongikazi uza kuhlola umchamo noxinezelelo lwegazi rhoqo xa usiya ekliniki ukuqinisekisa ukuba awubinazingxaki zoxinezelelo lwegazi okanye ukwenyuka kwegazi neproteyini kumchamo kamama.
8	22	Monday	52	If you have high blood pressure, you may be at higher risk of developing pre-eclampsia and will need extra care. You may need to change your medication.	Gesonde mamma: As jy hoë bloeddruk het, loop jy groter gevaar om pre-eklampsie te kry. Jy het ekstra sorg nodig en sal dalk ook van medisyne moet verander.	Ukuba unehayihayi, ungasengxakini yoxinezelelo lwegazi neeproteyini kumchamo wakho kwaye uza kudinga isihoyo. Kuzofuneka uwatshintshe amayeza.
8	22	Tuesday	53	Healthy mum: Minor discomforts in pregnancy are normal. BUT if you start bleeding or water leaks, you need to go to the MOU.	Gesonde mamma: ŉ Bietjie ongemak gedurende swangerskap is normaal. MAAR as jy begin bloed of water afskei, moet jy kraameenheid toe gaan.	Umama osempilweni: Iingxaki ezincinci xa ukhulelwe ziqhelekile. KODWA ukuba uqala ukopha okanye kuphuma amanzi, kufuneka uye kwangoko eMOU.
8	22	Wednesday	54	We hope you find these SMSs helpful, but if you do not want to receive them send a please call me to 0793183080	We hope you find these SMSs helpful, but if you do not want to receive them send a please call me to 0793183080	We hope you find these SMSs helpful, but if you do not want to receive them send a please call me to 0793183080
8	22	Thursday	55	Healthy mum: If you have unexplained pains, you need to seek medical help. Go to the MOU. It is open 24 hours every day.	Gesonde mamma: As jy pyn het en nie weet waar dit vandaan kom nie, kry mediese hulp. Gaan kraameenheid toe. Dis elke dag 24 uur lank oop.	Umama osempilweni: Ukuba uneengxaki ezingazekiyo, kufuneka ufune uncedo lwezempilo. Yiya kwiMOU. Ivula iiyure ezingama-24 yonke imihla.
8	22	Friday	56	Healthy mum: If you get constant headaches in the front of your head, sudden swelling of hands, feet & face, call ambulance immediately: 021-9370500.	Gesonde mamma: As die voorkant van jou kop aanhoudend pyn of jou hande, voete en gesig skielik begin swel, bel onmiddellik ŉ ambulans by 021 937 0500.	Umama osempilweni: Ukuba usoloko unentloko ngaphambili, usoloko udunjelwa zizandla, iinyawo nobuso, fowunela kwangoko isithuthi sezigulane ku-021-9370500.
8	22	Saturday	57	Healthy mum: Heartburn, backache, swollen hands & feet are usual in pregnancy. But report to Sister if it carries on.	Gesonde mamma: Sooibrand, rugpyn en geswelde hande en voete is normaal gedurende swangerskap, maar vertel die suster daarvan as dit aanhou.	Umama osempilweni: Isitshisa, ukuqaqanjelwa ngumqolo, ukudumba izandla neenyawo kuqhelekile xa ukhulelwe. Kodwa mchazele uMongikazi ukuba kuyaqhubeka.
8	22	Sunday	58	Healthy mum: Drink plenty of water, milk and fruit juice to stay healthy. Try to avoid coffee and tea. Rooibos tea is fine.	Gesonde mamma: Drink baie water, melk en vrugtesap om gesond te bly. Probeer koffie en gewone tee vermy. Rooibostee is goed.	Umama osempilweni: Sela amanzi amaninzi, ubisi nejusi eneziqhamo ukuhlala usempilweni. Zama ukungaphungi iti okanye ikofu. Iti yerooibos ilungile.
9	23	Monday	59	Healthy mum: If you are HIV+, you need extra care during pregnancy. There is a support group at the clinic. Ask the Sister.	Gesonde mamma: As jy MIV+ is, het jy gedurende swangerskap ekstra sorg nodig. Praat met ŉ omgeegroep by die kliniek. Vra die suster daarna.	Umama osempilweni: Ukuba uneHIV, kufuneka uzihoye ngakumbi xa ukhulelwe. Likhona iqela elixhasanayo ekliniki. Buza uMongikazi ngoko.
9	23	Tuesday	60	Healthy mum: If you are HIV+, clinic gives medicine to protect baby getting from HIV. Remember to take this medicine.	Gesonde mamma: As jy MIV+ is, sal die kliniek jou medisyne gee om jou baba teen MIV te beskerm. Onthou om dit gereeld te drink.	Umama osempilweni: Ukuba uneHIV, ikliniki ikunika amayeza aza kukhusela usana lwakho lungabinaHIV. Ungalibali ukuwasela la mayeza.
9	23	Wednesday	61
9	23	Thursday	62
9	23	Friday	63	Healthy baby: If you are HIV+ you need to choose - breast OR formula feeding. Mixed feeding puts baby at risk. Chat to Sister.	Gesonde baba: As jy MIV+ is, moet jy kies of jy jou baba bors- of poeiermelk wil gee. Die twee saam stel jou baba in gevaar. Gesels met die suster.	Usana olusempilweni: Ukuba uneHIV, kufuneka ukhethe ukuncancisa OKANYE ubisi olusetotini. Ukuxuba ezi zinto kubeka usana esichengeni. Thetha noMongikazi.
9	23	Saturday	64
9	23	Sunday	65
10	24	Monday	66	Healthy baby: Excited about baby? During this last 3 months of pregnancy baby begins to fill out the space in the womb and gets ready to be born.	Gesonde baba: Is jy opgewonde oor jou baba? In die laaste 3 maande van jou swangerskap begin jou baba die hele baarmoeder vol lê, reg om gebore te word.	Usana olusempilweni: Uyaluvuyela usana? Kwezi nyanga zi-3 zokugqibela ukhulelwe usana luzala yonke indawo esibelekweni kwaye selulungele ukuzalwa.
10	24	Tuesday	67
10	24	Wednesday	68	Healthy mum: Feeling tired? It is natural being tired, especially during the last months of pregnancy. Be sure to get plenty of rest.	Gesonde mamma: Voel jy moeg? Dis natuurlik om moeg te wees, veral in die laaste maande van jou swangerskap. Maak seker jy rus genoeg.	Umama osempilweni: Uziva udiniwe? Yindalo ukuziva udiniwe, ingakumbi kwinyanga yokugqibela ukhulelwe. Qiniseka ukuba uphumla ngokwaneleyo.
10	24	Thursday	69
10	24	Friday	70	We hope you find these SMSs helpful, but if you do not want to receive them send a please call me to 0793183080	We hope you find these SMSs helpful, but if you do not want to receive them send a please call me to 0793183080	We hope you find these SMSs helpful, but if you do not want to receive them send a please call me to 0793183080
10	24	Saturday	71
10	24	Sunday	72
11	25	Monday	73	Healthy mum: Remember if you get constant headaches in the front of your head, sudden swelling of hands, feet & face, call ambulance immediately: 021-9370500.	Gesonde mamma: Onthou, as die voorkant van jou kop aanhoudend pyn of jou hande, voete en gesig skielik begin swel, bel onmiddellik ŉ ambulans, 021 937 0500.	Umama osempilweni: Ungalibali qho usiva intloko ngaphambili, ukusoloko udumbe izandla, iinyawo nobuso, utsalele kwangoko inqwelo yezigulane ku-021-9370500
11	25	Tuesday	74
11	25	Wednesday	75	Healthy mum: Can’t wait to have your baby? A month before your due date, you should slow down and prepare for the birth of your baby.	Gesonde mamma: Jy kan seker nie meer wag vir jou baba om te kom nie? ŉ Maand voor jou verwagte datum moet jy rustiger raak en jou regmaak vir die geboorte.	Umama osempilweni: Sewulungxamele usana lwakho? Kwinyanga phambi kokuba ubeleke, kufuneka uphumle ulungiselele ukuzalwa kosana lwakho.
11	25	Thursday	76
11	25	Friday	77	Healthy mum: Have you thought about breastfeeding your baby? Now is the time to decide and prepare.	Gesonde mamma: Het jy al daaroor gedink of jy dalk jou baba gaan borsvoed? Nou is die tyd om te besluit en voor te berei.	Umama osempilweni: Ukhe wacinga ngokuluncancisa usana wlakho? Ngoku lixesha lokwenza izigqibo nokululungiselela.
11	25	Saturday	78
11	25	Sunday	79
12	26	Monday	80	Healthy mum. Breastfeeding is better, easier and cheaper. But not all women can breastfeed. Discuss feeding with the Sister.	Gesonde mamma: Borsvoeding is beter, makliker en goedkoper, maar nie alle vroue kan borsvoed nie. Bespreek jou baba se voeding met die suster.	Umama osempilweni: Ukuncancisa kungcono, kulula kwaye akubizi mali ininzi. Kodwa ayingabo bonke oomama abanokuncancisa. Xoxa ngokuncancisa noMongikazi.
12	26	Tuesday	81
12	26	Wednesday	82
12	26	Thursday	83	Healthy mum: Breast is best for your baby. It is healthier and it has cells that fight against germs.	Gesonde mamma: Borsmelk is die beste vir jou baba. Dit is gesonder en bevat selle wat kieme bestry en jou baba teen siektes help beskerm.	Umama osempilweni: Ibele lelona lingcono kusana lwakho. Lisempilweni kwaye linamajoni omzimba anokunceda ekukhuseleni usana lwakho kwizifo.
12	26	Friday	84
12	26	Saturday	85
12	26	Sunday	86
13	27	Monday	87	Healthy mum: Breastfeeding has benefits for mum too. It may protect you against developing cancer later in life.	Gesonde mamma: Borsvoeding is goed vir die mamma ook. Dit kan keer dat jy later in jou lewe kanker kry.	Umama osempilweni: Ukuncancisa kunceda noomama. Kungakunceda ungabi naso isifo somhlaza kamva ebomini bakho.
13	27	Tuesday	88
13	27	Wednesday	89
13	27	Thursday	90	Healthy mum: Want to shed any of the ‘baby fat’ quickly after birth? Breastfeeding may help. Breastfeeding is good for you and your baby.	Gesonde mamma: Wil jy ná die geboorte graag vinnig van jou 'babavet' ontslae raak? Borsvoeding kan help. Dis goed vir jou én jou baba.	Umama osempilweni: Ufuna ukuphungula 'amafutha osana' ngokukhawuleza emva kokubeleka? Ukuncancisa kunganceda. Ukuncancisa kulungile kusana nakusana lwakho.
13	27	Friday	91
13	27	Saturday	92
13	27	Sunday	93
14	28	Monday	94	Healthy mum: If you want to breastfeed, but have to go back to work soon after birth, discuss your options with the Sister.	Gesonde mamma: As jy wil borsvoed, maar kort ná die geboorte weer moet begin werk, vra die suster hoe jy dit kan hanteer.	Umama osempilweni: Ukuba uyancancisa, kodwa kufuneka ubuyele emsebenzini emva kokubeleka, xoxa ofanele ukwenze noMongikazi.
14	28	Tuesday	95	We hope you find these SMSs helpful, but if you do not want to receive them send a please call me to 0793183080	We hope you find these SMSs helpful, but if you do not want to receive them send a please call me to 0793183080	We hope you find these SMSs helpful, but if you do not want to receive them send a please call me to 0793183080
14	28	Wednesday	96
14	28	Thursday	97
14	28	Friday	98	Healthy baby: You can express breast milk. In that way, baby will be able to get breast milk, when you are not with him/her.	Gesonde baba: Jy kan jou borsmelk uitmelk. Só sal jou baba steeds borsmelk kan drink, al is jy nie self daar nie.	Usana olusempilweni: Ungalicudisa ubisi lwebele. Ngaloo ndlela usana lwakho luzokwazi ukulufumana ubisi lwebele xa ungekho kunye nalo.
14	28	Saturday	99
14	28	Sunday	100
15	29	Monday	101	Healthy mum: Continue a healthy lifestyle. Get plenty of rest, eat a healthy diet and don’t smoke, drink and use drugs.	Gesonde mamma: Volg steeds ŉ gesonde leefstyl. Rus genoeg, eet gesond en moenie rook of alkohol en dwelms gebruik nie.	Qhubeka nokuphila ubomi obusempilweni. Phumla ngokwaneleyo, ukutye ukutya okusempilweni kwaye ungatsyhayi, ungaseli kwaye ungasebenzisi ziyobisi.
15	29	Tuesday	102
15	29	Wednesday	103
15	29	Thursday	104	Healthy mum: Remember to go to the MOU immediately if you have: constant headaches in the front of your head, sudden swelling of hands, feet and face.	Gesonde mamma: Onthou om dadelik kraameenheid toe te gaan as die voorkant van jou kop aanhoudend pyn of jou hande, voete en gesig skielik swel.	Umama osempilweni: Ungalibali ukuya kwangoko kwiMOU ukuba usoloko unentloko ngaphambili, ukudumba kwenzandla, iinyawo nobuso.
15	29	Friday	105
15	29	Saturday	106
15	29	Sunday	107
16	30	Monday	108	Healthy mum: Having support during labour is important. Make plans to have support from a partner, Fridayend or family member.	Gesonde mamma: Dis belangrik dat iemand jou ondersteun terwyl jy kraam. Reël met ŉ ouer, vriend of familielid om daar te wees.	Umama osempilweni: Ukufumana inkxaso xa uyobeleka kubalulekile. Yenza izicwangciso ukuba iqabane lakho likuxhase, umhlobo okanye ilungu losapho.
16	30	Tuesday	109
16	30	Wednesday	110	Healthy mum: Having a new-born is exciting and tiring. Make plans to have support when you get home from hospital.	Gesonde mamma: Om ŉ pasgebore baba te hê is opwindend, maar kan jou ook moeg maak. Reël dat iemand jou sal ondersteun wanneer jy en jou baba huis toe gaan.	Umama osempilweni: Ukuba nomntwana omtsha kuyavuyisa kwaye kuyadinisa. Yenza izicwangciso zokufumana inkxaso xa ubuyela ekhaya usuka esibhedlele.
16	30	Thursday	111
16	30	Friday	112	Healthy mum: It’s time to get ready for birth. Make plans for how you are going to get to the MOU. Make arrangements for transport.	Gesonde mamma: Dis nóú tyd om jou op die geboorte voor te berei. Dink aan hoe jy by die kraameenheid gaan kom. Reël vervoer.	Umama osempilweni: Lixesha nokuhlala ulindele ukubeleka. Yenza izicwangciso zokuba uza kuya njani eMOU. Yenza amalungiselelo ento yokukhwela.
16	30	Saturday	113
16	30	Sunday	114
17	31	Monday	115	Healthy mum: Bleeding, water breaking, or labour pains are signs of labour. This means it is time to go to the MOU.	Gesonde mamma: Wanneer jy begin kraam, sal jy begin bloei, jou water sal breek of jy sal kraampyne kry. Dít beteken dis tyd om kraameenheid toe te gaan.	Umama osempilweni: Ukopha, ukugqabhuka amanzi okanye iintlungu zokubeleka ziimpawu zokuba uza kubeleka. Loo nto ithetha ukuba lixesha lokuba uye eMOU.
17	31	Tuesday	116
17	31	Wednesday	117
17	31	Thursday	118
17	31	Friday	119	Healthy mum: When labour starts, check time between labour pains. 3 labour pains in 10 minutes means you should go to the MOU.	Gesonde mamma: Wanneer jy begin kraam, kyk hoe ver uitmekaar die kraampyne is. Drie kraampyne in 10 minute beteken jy moet kraameenheid toe gaan.	Umama osempilweni: Xa uqala ukulunywa, jonga ixesha ezishiyana ngalo iintlungu. Ukufumana iintlungu kathathu kwimizuzu eli-10 kuthetha ukuba yiya eMOU.
17	31	Saturday	120
17	31	Sunday	121
18	32	Monday	122	We hope you find these SMSs helpful, but if you do not want to receive them send a please call me to 0793183080	We hope you find these SMSs helpful, but if you do not want to receive them send a please call me to 0793183080	We hope you find these SMSs helpful, but if you do not want to receive them send a please call me to 0793183080
18	32	Tuesday	123
18	32	Wednesday	124	Healthy mum: It’s a good idea to pack your bags now. Pack one bag for you, and one for baby.	Gesonde mamma: Kry nou jou en baba se goedjies bymekaar. Pak ŉ sak vir jou én een vir jou baba.	Umama osempilweni: Yimbono entle ukuyipakisha ngoku ibhegi yakho. Pakisha ibhegi yakho kunye neyomntwana.
18	32	Thursday	125
18	32	Friday	126	Healthy mum: Pack your bag: 2 pks large sanitary towels, 2 rolls toilet paper, toiletries, 4 panties, night gown, ante natal card.	Gesonde mamma: Pak nou jou sak: Onthou 2 pakke groot sanitêre doekies, 2 rolle toiletpapier, toiletware, 4 broekies, nagklere en jou kliniekkaart.	Umama osempilweni: Pakisha ibhegi yakho: iipakethi ezi-2 zaxa usexesheni, imiqulu emi-2 yamaphepha angasese, iipenti ezi-4, igawuni nekhadi lasekliniki.
18	32	Saturday	127
18	32	Sunday	128
19	33	Monday	129
19	33	Tuesday	130	Healthy mum: Pack something to eat so you have energy for labour. Also pack a phone card or make sure you have airtime to make calls.	Gesonde mamma: Pak ook iets om te eet sodat jy energie sal hê vir die geboorte. Onthou ook ŉ foonkaart, of sorg dat jy genoeg lugtyd het om te kan bel.	Umama osempilweni: Zifakele into yokutya ukuze ubenamandla xa ubeleka. Faka nekhadi lefowuni okanye uqinisekise ukuba unomoya wokwazi ukufowuna.
19	33	Wednesday	131
19	33	Thursday	132
19	33	Friday	133	Healthy mum: Pack baby’s bag: 1 pk disposable nappies, 1 face cloth, 1 bar baby soap, 2 baby blankets, baby clothes, cotton wool.	Gesonde mamma: Pak nou baba se sak: Onthou 1 pak weggooidoeke, 1 waslap, 1 koekie babaseep, 2 babakombersies, babaklere en watte ('kapok').	Umama osempilweni: Pakisha ibhegi yomntwana. Ipakethi ibe-1 yamanapkeni alahlwayo, ivasilaphu, isepha, iingubo ezi-2 zomntwana, impahla yomntwana, umqhaphu.
19	33	Saturday	134
19	33	Sunday	135
20	34	Monday	136	Healthy mum: If you are not going to breast feed, remember to pack 2 baby feeding cups and a cup cleaning solution in your baby-bag.	Gesonde mamma: As jy nie gaan borsvoed nie, onthou ook om 2 babatuitkoppies en ontsmetmiddel in jou babasak te pak.	Umama osempilweni: Ukuba zwuzoncancisa, ungalibali ukupakisha iipayinti ezi-2 zomntwana nepayinti yokucoca ezi zinto zibekwibhegi yomntwana.
20	34	Tuesday	137
20	34	Wednesday	138
20	34	Thursday	139
20	34	Friday	140	Healthy mum: Having a baby is a big change in your life. It is normal to feel tired and exhausted after birth.	Gesonde mamma: ŉ Baba is ŉ groot verandering in jou lewe. Dis normaal om ná die geboorte moeg en uitgeput te voel.	Umama osempilweni: Ukuba nomntwana lutshintsho olukhulu empilweni yakho. Kuqhelekile ukuziva udiniwe udangele emva kokubeleka.
20	34	Saturday	141
20	34	Sunday	142
21	35	Monday	143	Healthy mum: Look after yourself after birth. Make sure you have support, eat well and get as much rest as you can. Sleep when baby sleeps.	Gesonde mamma: Pas jouself mooi op ná die geboorte. Maak seker jy het genoeg hulp, eet gesond en rus soveel jy kan. Slaap wanneer die baba slaap.	Umama osempilweni: Zikhathalele emva kokubeleka. Qiniseka ukuba ufumana inkxaso, utya kakuhle uphumle ngokwaneleyo kangangoko unako. Lala xa umntwana elele.
21	35	Tuesday	144
21	35	Wednesday	145	Healthy mum: If you feel hopeless, cry easily and feel you are unable to cope with a new baby, speak to your health care provider.	Gesonde mamma: As jy moedeloos voel, huilerig is en voel of die nuwe baba vir jou te veel is, praat met jou dokter/suster.	Umama osempilweni: Ukuba uziva ungenathemba, ulila nje kwaye uziva ungakwazi kumelana nokuba nomntwana omtsha, thetha nonompilo.
21	35	Thursday	146
21	35	Friday	147	Healthy mum: Some new mothers feeling depressed after having a baby. If you are not coping, speak to someone.	Gesonde mamma: Party nuwe mammas voel depressief nadat hulle babas gekom het. As jy sukkel, praat met iemand.	Umama osempilweni: Abanye oomama abatsha baziva bedakumbile emva kokuba nomntwana. Ukuba awukwazi kumelana noko, yiba nomntu othetha naye.
21	35	Saturday	148
21	35	Sunday	149
22	36	Monday	150	We hope you find these SMSs helpful, but if you do not want to receive them send a please call me to 0793183080	We hope you find these SMSs helpful, but if you do not want to receive them send a please call me to 0793183080	We hope you find these SMSs helpful, but if you do not want to receive them send a please call me to 0793183080
22	36	Tuesday	151
22	36	Wednesday	152	Healthy mum: You need to register your baby with Home Affairs. You can do this at the MOU Mondayay to Fridayday, 8:30-14:00.	Gesonde mamma: Jy moet jou baba by Binnelandse Sake registreer. Jy kan dit op Maandae tot Vrydae tussen 08:30 en 14:00 by die kraameenheid doen.	Umama osempilweni: Kufuneka umbhalise umntwana wakho kwaNdabazabantu. Oku ungakwenza kwiMOU ngoMvulo ukuya kutsho ngoLwesihlanu, ngo-8h30-14h30.
22	36	Thursday	153
22	36	Friday	154	Healthy mum: When you register your baby with Home Affairs, bring mother and father’s IDs and baby’s Road to Health card.	Gesonde mamma: Wanneer jy jou baba by Binnelandse Sake registreer, het jy jou en die pa se ID sowel as die baba se kliniekkaart nodig.	Umama osempilweni: Xa ubhalisa umntwana wakho kwaNdabazabantu, yiza neSazisi sikamama nesikatata kunye neKhadi lomntwana laseKliniki.
22	36	Saturday	155
22	36	Sunday	156
23	37	Monday	157	Healthy mum: Have you thought about family planning/contraception? Discuss family planning with the Sister before you give birth.	Gesonde mamma: Het jy al aan gesinsbeplanning/voor-behoeding ná die geboorte gedink? Bespreek dit met die suster voordat jou baba kom.	Umama osempilweni:Ukhe wacinga ngokucwangcisa usapho/ngocwangciso? Xoxa ngokucwangcisa noMongikazi phambi kokubeleka.
23	37	Tuesday	158
23	37	Wednesday	159	Healthy baby: Your baby needs care to remain healthy. Remember to attend baby wellness clinic with your baby.	Gesonde baba: Jou baba het sorg nodig om gesond te bly. Onthou om jou baba gereeld babakliniek toe te neem.	Usana olusempilweni: Usana lwakho lufuna ukukhathalelwa ukuze luhlale lusempilweni. Ungalibali ukuya nosana lwakho kwikliniki ejongene nempilo yosana.
23	37	Thursday	160
23	37	Friday	161	Healthy baby: Vaccinations can prevent your baby getting a serious illness (TB, Polio & others). The clinics do will the vaccinations and guide you.	Gesonde baba: Inentings kan keer dat jou baba ŉ ernstig siekte (soos TB en polio) kry. Die kliniek sal jou baba inent en jou raad gee.	Usana olusempilweni: Ugonyo lungaluthintela usana ekufumaneni izifo ezinzima (iTB, ipoliyo nezinye). Iikliniki ziza kwenza ugonyo kwaye zikuncede.
23	37	Saturday	162
23	37	Sunday	163
24	38	Monday	164	Healthy mum: Taking care of a baby can be tiring. Remember you are not alone. Ask clinic staff about any concerns.	Gesonde mamma: Dit kan uitputtend wees om na ŉ baba om te sien. Onthou, jy's nie alleen nie. Vra die kliniekpersoneel as iets jou bekommer.	Umama osempilweni: Ukukhathalela usana kungadinisa. Khumbula ukuba awuWednesdaywa. Buza nangantoni na ekuxhalabisayo kubasebenzi basekliniki.
24	38	Tuesday	165
24	38	Wednesday	166	Healthy mum: Remember to discuss any concern regarding your and your baby’s health with the Sister.	Gesonde mamma: Onthou om enige probleme met jou en jou baba se gesondheid met die suster te bespreek.	Umama osempilweni: Ungalibali ukuxoxa noMongikazi ngoko kukuxhalabisayo malunga nekhadi lakho nelosana lwakho.
24	38	Thursday	167
24	38	Friday	168	Healthy mum: You are almost there! Congratulations on a healthy pregnancy and good luck with the birth.	Gesonde mamma: Jy's amper daar! Geluk met jou gesonde swangerskap, en sterkte met die geboorte.	Umama osempilweni: Sewuzokufika! Siyavuyisana nawe ngokuba sempilweni uxa khulelwe kwaye sikunqwenelela okuhle xa ubeleka.

## Sheet: 15weeks
Week	Week of pregnancy	Day of week		English	Afrikaans	Xhosa
		Friday	0
		Saturday	1	Welcome: you have signed up for SMSs about pregnancy. You can save this number on your phone so you can identify these SMSs.	Welkom. Jy het vir SMS'e oor swangerskap geregistreer. Stoor hierdie nommer op jou foon sodat jy die SMS'e kan uitken.	Wamkelekile: usayinele iiSMS ezimalunga nokukhulelwa. Ungayigcina le nombolo kwifowuni yakho ukuze uzazi ezi SMS
		Saturday	1	The SMSes will start with 'healthy mum' & 'healthy baby'. If you do not want to receive these SMSs send a please call me to 0793183080	Hi. Elke SMS oor swangerskap sal met "Gesonde mamma" of "Gesonde baba" begin. As jy dit nié wil ontvang nie, stuur ŉ "Please call me" 0793183080	IiSMS ezimalunga nokukhulelwa zizoqala 'ngomama osempilweni' 'nosana olusempilweni'. Ukuba awufuni kuzifumana ezi SMS thumela umyalezo othi mandikufowunele 0793183080
		Sunday	2
1	16	Monday	3	Congratulations, you're going to have a baby! Pregnancy is not an illness, but it is important to look after your health. Watch out for SMSs with tips.	Geluk, jy's swanger! Swangerskap is nie ŉ siekte nie, maar jy moet steeds sorg dat jy so gesond moontlik bly. Wees op die uitkyk na ons SMS'e met wenke.	Siyavuyisana nawe, uza kuba nomntwana! Ukukhulelwa ayikokugula, kodwa kubalulekile ukuyihoya impilo yakho. Lindela iiSMS ezinamanqaku aluncedo.
1	16	Tuesday	4	Healthy mum: You need to look after yourself to make sure you have a healthy baby and an easy pregnancy. So please attend all clinic visits.	Gesonde mamma: Jy moet mooi na jouself kyk om ŉ gesonde baba en ŉ maklike swangerskap te hê. So, besoek asseblief die kliniek gereeld.	Umama osempilweni: Kufuneka uzihoye ukuqinisekisa ukuba unosana olusempilweni nokukhulelwa okungekho nzima. Ngoko ke nceda uye rhoqo ekliniki.
1	16	Wednesday	5	Healthy baby: During the first 12 weeks of pregnancy, baby’s organs (heart & lungs) will be formed. It is important to stay healthy.	Gesonde baba: In die eerste 12 weke van jou swangerskap word die baba se organe (hart en longe) gevorm. Dis belangrik dat jy gesond bly.	Usana olusempilweni: Kwiiveki zokuqala ezili-12 zokukhulelwa, amalungu osana (intliziyo nemiphunga iza kubakho. Kubalulekile ukuhlala usempilweni.
1	16	Thursday	6	Healthy mum: What you put in your body affects how your baby grows and develops. It is important not to smoke, drink alcohol, or use drugs.	Gesonde mamma: Wat jy eet, drink en doen, beïnvloed hoe jou baba groei en ontwikkel. Moenie rook en alkohol of dwelms gebruik nie.	Umama osempilweni: Okufaka emzimbeni wakho kuchaphazela ukukhula komntwana. Kubalulekile ukungatshayi, ukungaseli tywala, okanye ukungasebenzisi ziyobisi.
1	16	Friday	7	Healthy mum: Pregnancy is not an illness, but medical care is important for a healthy pregnancy. Attend check-ups at your clinic.	Gesonde mamma: Swangerskap is nie ŉ siekte nie, maar goeie mediese sorg is belangrik vir ŉ gesonde swangerskap. Gaan gereeld vir ondersoeke by jou kliniek.	Umama osempilweni: Ukukhulelwa ayikokugula, kodwa uncedo lwezempilo lubalulekile ukuze ukukhulelwa kubesempilweni. Yiya uyokujongwa kwikliniki ohamba kuyo.
1	16	Saturday	8	Healthy mum: Early pregnancy may cause discomfort such as nausea and vomiting. If you have other symptoms, speak to the Sister.	Gesonde mamma: Vroeg in jou swangerskap kan jy naar wees en opbring. As jy enige ander simptome ervaar, gesels met die klinieksuster.	Umama osempilweni: Iinyanga zokuqala ukhulelwe zingabangela ungaziva kakuhle njengokubanesicaphucaphu nokugabha. Ukuba unezinye iimpawu, thetha noMongikazi.
1	16	Sunday	9	Healthy baby: Folic acid decreases the risk of serious birth defects (body and mental). Remember to take these tablets every day.	Gesonde baba: Foliensuur verlaag die risiko van ernstige (liggaamlike én geestelike) afwykings by geboorte. Onthou om elke dag jou foliensuurpille te drink.	Usana olusempilweni: Iipilisi ezinceda xa ukhulelwe zinciphisa iingxaki zokubeleka (emzimbeni nasengqondweni). Ungalibali ukuzisela ezi pilisi yonke imihla.
2	17	Monday	10	Healthy baby: An x-ray may harm your baby. Please tell your health care provider that you are pregnant if they want to take x-rays.	Gesonde baba: ŉ X-straalondersoek kan skadelik wees vir jou baba. As jou dokter/suster X-straalfoto's wil neem, sê vir hulle jy is swanger.	Usana olusempilweni: I-eksreyi ingalonzakalisa usana lwakho. Nceda uxelele unompilo ukuba ukhulelwe ukuba bafuna ukukufaka kwi-eksreyi.
2	17	Tuesday	11	Healthy mum: Remember to report to Sister if you experience any worrying symptoms during your pregnancy.	Gesonde mamma: Onthou om vir die suster te sê as jy gedurende jou swangerskap enige simptome ervaar wat jou bekommer.	Umama osempilweni: Ungalibali ukumxelela uMongikazi ukuba kukho iimpawu onazo ezikukhathazayo ngeli xesha usakhulelwe.
2	17	Wednesday	12	Healthy baby: The clinic gives you iron and folic acid tablets to ensure baby’s health and development. Remember to take the tablets daily.	Gesonde baba: Die kliniek sal vir jou yster- en foliensuurpille gee om te sorg dat jou baba gesond is en goed ontwikkel. Onthou om dit elke dag te drink.	Usana olusempilweni: Ikliniki iza kukunika iipilisi ze-ayoni ukuqinisekisa ukuba usana lwakho luyakhula. Ungalibali ukuzisela iipili yonke imihla.
2	17	Thursday	13	Healthy baby: Remember to take iron. Iron ensures that your baby gets enough oxygen, helping your baby grow and develop normally.	Gesonde baba: Onthou om jou ysterpille te drink. Yster sorg dat jou baba genoeg suurstof kry om goed te groei en normaal te ontwikkel.	Usana olusempilweni: Ungalibali ukutya i-ayoni. I-ayoni iqinisekisa ukuba usana lufumana i-oxijini eyaneleyo, ukunceda usana lwakho lukhule ngokwesiqhelo.
2	17	Friday	14	Healthy baby: Make sure you know your HIV status so you can get extra care if you are HIV+. Medicine can lower the risk of your baby getting HIV.	Gesonde baba: Maak seker jy ken jou MIV-status. As jy MIV+ is, het jy ekstra sorg nodig. Medisyne kan help keer dat jou baba ook MIV kry.	Usana olusempilweni: Qinisekisa ukuba uyasazi isimo sakho seHIV ukuze ufumane isihoyo ukuba uHIV. Amayeza anganciphisa ukosuleleka yiHIV kosana lwakho.
2	17	Saturday	15	Healthy mum: Healthy eating habits are important for both you and your baby. Make sure you get lots of fruit, vegetables and milk.	Gesonde mamma: Gesonde eetgewoontes is belangrik vir jou én jou baba. Sorg dat jy genoeg vrugte, groente en melk inneem.	Usana olusempilweni: Iindlela zokutya ezisempilweni zibalulekile kuwe nosana lwakho. Qinisekisa ukuba utya iziqhamo nemifuno emininzi nobisi.
2	17	Sunday	16	Healthy mum: Your health is important for your baby. Sexually Transmitted Infection (STI) is harmful for you and your baby.	Gesonde mamma: Jou gesondheid is belangrik vir jou baba. Seksueel oordraagbare infeksies ("STI's") is skadelik vir jou én jou kind.	Umama osempilweni:Impilo yakho ibalulekile kusana lwakho. Izifo ezosuleleka ngokwesondo (iSTI) yingozi kuwe nosana lwakho.
3	18	Monday	17	Healthy mum: If you have a yellowish/greenish, smelly discharge, tell the Sister. You may have a STI and need treatment.	Gesonde mamma: Sê vir die suster as jy ŉ gelerige/groenerige afskeiding het wat sleg ruik. Dalk het jy ŉ SOI ("STI's") wat behandel moet word.	Umama osempilweni: Ukuba ngaphantsi uphuma into ebutyheli/eluhlaza nenukayo, xelela uMongikazi. Usenokuba uneSTI kwaye udinga unyango.
3	18	Tuesday	18	Healthy mum: Please make sure you get treatment if you are diagnosed with a STI. Treatment is important for you and baby.	Gesonde mamma: As jy met ŉ SOI ("STI's") gediagnoseer word, sorg asseblief dat jy behandeling kry. Dit is belangrik vir jou én jou baba.	Umama osempilweni: Nceda uqinisekise ukuba ufumana unyango ukuba ufunyaniswe uneSTI. Unyango lubalulekile kuwe nosana.
3	18	Wednesday	19	Healthy mum: If you are over 30 or HIV+, the clinic will do a pap-smear to check if the cervix (mouth of the womb) is healthy.	Gesonde mamma: As jy ouer as 30 of MIV+ is, sal die kliniek ŉ papsmeer doen om seker te maak dat die serviks (Monday van die baarmoeder) gesond is.	19.Ukuba ungaphezu kweninyaka eyi30 okanye uneHIV, ikliniki iza kuhlola iiseli ezikumlomo wesizalo (umlomo wesibeleko) ukuba usempilweni awunamhlaza.
3	18	Thursday	20	Healthy mum: A pap-smear can detect abnormal cells that may later become cervical cancer - but which can be cured if detected early.	Gesonde mamma: ŉ Papsmeer kan abnormale selle opspoor wat later servikale kanker kan word. As dit vroeg genoeg opgespoor word, is dit geneeslik.	Umama osempilweni: Uhlolo lwesibeleko lujonga iiseli ezingalunganga ezinobangela umhlaza wesibeleko - uyanyangeka ukuba ufunyaniswe kwangethuba.
3	18	Friday	21	Healthy mum: If clinic does a pap-smear, remember to ask for the results at your next clinic visit. Remember you can be treated.	Gesonde mamma: As die kliniek ŉ papsmeer doen, vra by jou volgende besoek vir die uitslae. Onthou, as daar iets fout is, kan dit behandel word.	Umama osempilweni: Ukuba ikliniki ihlola isibeleko, ungalibali ukufuna iziphumo zoko xa uphinde waya ekliniki. Khumbula unganyangeka.
3	18	Saturday	22	Healthy mum: Sister checks bloods to see if you have a sexually transmitted infection, diabetes or HIV and need extra care.	Gesonde mamma: Die suster sal jou bloed toets om te kyk of jy ŉ seksueel oordraagbare infeksie, diabetes of MIV het en dalk ekstra sorg moet kry.	Umama osempilweni: Umongikazi ujonga igazi ukujonga ukuba awunasifo sosuleleka ngokwesondo, iswekile okanye iHIV kwaye uza kudinga isihoyo.
3	18	Sunday	23	Healthy mum: Sister may also check to see if you have enough iron in your blood. This is important to keep you and baby healthy.	Gesonde mamma: Die suster kan ook kyk of jy genoeg yster in jou bloed het. Yster is belangrik om jou én jou baba gesond te hou.	Umama osempilweni: Umongikazi kwakho angakuhlola ukuba yanele na i-ayoni egazini lakho. Kubalulekile oku ukukugcina wena nosana nisempilweni.
4	19	Monday	24	Healthy baby: The clinic check your blood type. If you are rhesus-negative, baby will need medication after birth.	Gesonde baba: Die kliniek sal jou bloedgroep bepaal. As jy resusnegatief is, sal jou baba ná geboorte medisyne nodig kry.	Usana olusempilweni: Ikliniki ijonga uhlobo lwegazi lakho. Ukuba uneengxaki ezifumaneka egazini, usana kufuneka lufumene amayeza emva kokuba ubelekile.
4	19	Tuesday	25	Healthy mum: Tests during pregnancy are important. Treatment for anaemia or STI ensure mum is healthy and baby is born healthy.	Toetse gedurende jou swangerskap is belangrik. Behandeling vir bloedarmoede of ŉ SOI ("STI's") sorg dat jy gesond bly en jou baba gesond gebore word.	Umama osempilweni: Ukuhlolwa xa ukhulelwe kubalulekile. Ukunyangwa komlambo okanye kweSTI kuqinisekisa ukuba umama usempilweni nosana luzalwa lusempilweni.
4	19	Wednesday	26	Healthy mum: Remember to ask for the result of you pap-smear. The clinic may not contact you to tell you the result of the pap-smear..	Gesonde mamma: Onthou om vir die uitslae van jou papsmeer te vra. Dalk bel die kliniek jou nie uit hul eie met die uitslae nie.	Umama osempilweni: Ungalibali ukufuna iziphumo zokuhlolwa kwesibeleko. Ikliniki ayikwazi kuqhagamshelana nawe ikuxelele ngeziphumo zokuhlolwa kwesibeleko.
4	19	Thursday	27	Healthy baby: Drinking alcohol during pregnancy, (ESPECIALLY the first 12 weeks!) can cause major abnormalities. Don’t drink alcohol!	Gesonde baba: As jy gedurende jou swangerskap (VERAL in die eerste 12 weke) alkohol drink, kan dit ernstige afwykings veroorsaak. Moenie alkohol drink nie!	Usana olusempilweni: Ukusela utywala ukhulelwe, (INGAKUMBI kwiiveki zokuqala ezili-12!) kungabangela iingxaki zeempawu ezingaqhelekanga. S'ukusela utywala!
4	19	Friday	28	Healthy baby: Even after the first 12 weeks, baby is still at risk if you drink. Speak to the Sister if you have an alcohol problem.	Gesonde baba: Selfs ná die eerste 12 weke is jou baba steeds in gevaar as jy drink. Praat met die suster as jy ŉ alkoholprobleem het.	Usana olusempilweni: Nasemva kweeveki ezili-12 zokuqala, usana lusesengxakini ukuba uyasela. Thetha noMongikazi ukuba unengxaki yokusela.
4	19	Friday	28	We hope you find these SMSs helpful, but if you do not want to receive them send a please call me to 0793183080	We hope you find these SMSs helpful, but if you do not want to receive them send a please call me to 0793183080	We hope you find these SMSs helpful, but if you do not want to receive them send a please call me to 0793183080
4	19	Saturday	29	Healthy baby: Drinking alcohol during pregnancy can cause foetal alcohol syndrome. Your child could be affected for life.	Gesonde baba: Alkoholgebruik gedurende swangerskap kan fetale alkoholsindroom veroorsaak. Dit kan jou kind lewenslange skade aandoen.	Usana olusempilweni: Ukusela utywala ukhulelwe kubangela iingxaki zokungemi kakuhle emzimbeni ngenxa yotywala. Usana lunokuba nale ngxaki ubomi balo bonke.
4	19	Sunday	30	Healthy baby: Think before you drink! Foetal alcohol syndrome gives children learning difficulties and behavioural problems for life.	Gesonde baba: Dink voor jy drink! Fetale alkoholsindroom veroorsaak lewenslange leer- en gedragsprobleme by kinders.	Usana olusempilweni: Cinga phambi kokuba usele! Ukungemi kakuhle emzimbeni kwenza abantwana babeneengxaki zokufunda neengxaki zesimo sabo ubomi babo bonke.
5	20	Monday	31	Healthy baby: Taking drugs can affect your baby. Drugs can cause major abnormalities especially in the first 12 weeks. Don’t take drugs.	Gesonde baba: Dwelmgebruik gedurende swangerskap is sleg vir jou baba, veral in die eerste 12 weke. Dit kan ernstige afwykings veroorsaak. Bly weg daarvan.	Usana olusempilweni: Iziyobisi zinganengxaki kusana. Zenza umonakalo emzimbeni kwiiveki zokuqala ezili-12. S'ukusebenzisa iziyobisi.
5	20	Tuesday	32	Healthy baby: Even after 12 weeks, taking drugs can cause abnormalities. Speak to the Sister if you use drugs.	Gesonde baba: Selfs ná die eerste 12 weke kan dwelms abnormaliteite veroorsaak. Praat met die suster as jy dwelms gebruik.	Usana olusempilweni:Nasemva kweeveki ezili-12, ukusebenzisa iziyobisi kwenza iingxaki ezingaqhelekanga. Thetha noMongikazi ukuba usebenzisa iziyobisi.
5	20	Wednesday	33	Healthy baby: If you need help to stop drinking or taking drugs, speak to the Sister or call Vivian at the Parent Centre: 021-7620116	Gesonde baba: As jy hulp nodig het om op te hou drink of dwelms gebruik, praat met die suster of bel Vivian by die Ouersentrum, 021 762 0116.	Usana olusempilweni: Ukuba ufuna uncedo lokuyeka ukusela okanye iziyobisi, thetha noMongikazi okanye ufowunele uVivian kwiZiko labazali: ku-021-7620116
5	20	Thursday	34	Healthy mum: Smoking deprives your baby of oxygen and can affect baby’s growth. Speak to the Sister if you need help to stop.	Gesonde mamma: As jy rook, kry jou baba te min suurstof en kan dan te stadig groei. Praat met die suster as jy hulp nodig het om op te hou.	Umama osempilweni: Ukutshaya kwenza kubenzima ukuba usana lufumane i-oksijini kwaye kungalwenza lungakhuli kakuhle. Thetha noMongikazi ukuba ufuna uncedo.
5	20	Friday	35	Healthy mum: If you have problems and need someone to talk to, you can contact Vivian at the Parent Centre 021-7620116.	Gesonde mamma: As jy ŉ probleem het waaroor jy met iemand wil gesels, bel Vivian by die Ouersentrum, 021 762 0116.	Umama osempilweni: Ukuba uneengxaki kwaye ufuna umntu onokuthetha naye, qhagamshelana noVivian kwiZiko labazali: ku-021-7620116
5	20	Saturday	36	Healthy mum: Many medicines are not safe to use during pregnancy. Tell your health care provider and pharmacist that you are pregnant.	Gesonde mamma: Gedurende swangerskap is daar baie medisyne waarvan jy liewer moet wegbly. Vertel jou dokter/suster/apteker jy is swanger.	Umama osempilweni: Amayeza amaninzi akakhuselekanga ukuba angasetyenziswa xa ukhulelwe. Xelela unompilo nosomayeza ukuba ukhulelwe.
5	20	Sunday	37	Healthy mum: Talk to your health care provider about medicine. Only take medicine prescribed by a midwife, nurse or doctor.	Gesonde mamma: Gesels met jou dokter/suster/vroedvrou oor medisyne. Drink net medisyne wat een van hulle voorskryf.	Umama osempilweni: Thetha nonompilo ngamayeza. Sebenzisa amayeza owaxelelwe ngumongikazi, umongikazi okanye ugqirha ukuba ungawasebenzisa.
6	21	Monday	38	Healthy mum: How are you doing? If you are not happy about your pregnancy or if you have any concerns, speak to the Sister.	Gesonde mamma: Hoe gaan dit met jou? As iets van jou swangerskap jou pla of jy oor enigiets bekommerd is, gesels met die suster.	Umama osempilweni: Unjani? Ukuba ukukhulelwa kwakho akukonwabisanga okanye kukho into ekuxhalabisayo, thetha noMongikazi.
6	21	Tuesday	39	Healthy mum: It is important that you look after your own well-being. Be good to yourself and make sure you have people to support you.	Gesonde mamma: Dit is belangrik dat jy na jou eie welstand omsien. Wees goed vir jouself en maak seker dat jy mense het wat jou ondersteun.	Umama osempilweni: Kubalulekile ukuba uyihoye impilo yakho. Ziphathe kakuhle uqinisekise ukuba bakho abantu abaza kukuxhasa.
6	21	Wednesday	40	Healthy mum: Is alcohol or drug use or an abusive partner worrying you? For help, contact Vivian at Parent Centre: 021-7620116	Gesonde mamma: Bekommer jy jou oor alkohol- of dwelmgebruik, of mishandel jou man/kêrel jou? Kry hulp. Bel Vivian by die Ouersentrum, 021 762 0116.	Umama osempilweni: Uhlutshwa butywala, ziziyobisi okanye umlingane okuphethe kakubi? Ukuba ufuna uncedo, fowunela uVivian kwiZiko labazali: ku-021-7620116
6	21	Thursday	41	Healthy mum: Remember if cervical cancer is treated early, it can be cured. Make sure you know the result of your pap-smear.	Gesonde mamma: Onthou, as servikale kanker vroeg genoeg behandel word, kan dit genees. Sorg dat jy die uitslae van jou papsmeer kry.	Umama osempilweni:Khumbula ukuba umhlaza wesibeleko unyangwa kwangethuba, unganyangeka. Qiniseka ukuba uyazazi iziphumo zokuhlolwa kwesibeleko sakho.
6	21	Friday	42	Healthy baby: Around week 18 you will begin to feel the baby move, first like little flutters, then as kicking.	Gesonde baba: Teen ongeveer week 18 sal jy begin voel hoe die baba beweeg - eers fladder dit net, dan sal jy skoppe begin voel.	Usana olusempilweni: Malunga neveki ye-12 uza kumva eshukuma umntwana, kuqala uzakuva into eyenzekayo, uve emva koko ekhaba.
6	21	Saturday	43	Healthy baby: When baby kicks, you must feel it kicking 10 times daily. If baby does not kick 10 times daily, go straight to the MOU.	Gesonde baba: As die baba begin skop, moet jy dit elke dag minstens 10 keer voel. As die baba nie 10 keer per dag skop nie, gaan dadelik kraameenheid toe.	Usana olusempilweni: Xa usana lukhaba, kufuneka uluve lukhaba izihlandlo ezili-10 ngosuku. Ukuba alukhabi izihlandlo ezili-10 ngosuku, yiya kwangoko eMOU.
6	21	Sunday	44	We hope you find these SMSs helpful, but if you do not want to receive them send a please call me to 0793183080	We hope you find these SMSs helpful, but if you do not want to receive them send a please call me to 0793183080	We hope you find these SMSs helpful, but if you do not want to receive them send a please call me to 0793183080
7	22	Monday	45	Healthy baby: Has your baby kicked 10 times today? If not, go straight to the MOU - daytime, the clinic; night-time, the labour ward.	Gesonde baba: Het jou baba vandag 10 keer geskop? Indien nie, gaan dadelik kraameenheid toe - bedags die kliniek; snags die kraamsaal.	Ingaba lukhabe izihlandlo ezili-10 namhlanje? Ukuba akunjalo, yiya kwangoko kwiMOU - emini, ekliniki. Ukuba kusebusuku yiya kwicala lokubelekisela.
7	22	Tuesday	46	Healthy mum: Did you have a pap-smear? If yes, have you asked for the results? Remember it detects cervical cancer so you get early treatment.	Gesonde mamma: Het jy ŉ papsmeer gehad en vir die uitslae gevra? Dié toets spoor servikskanker (by die baarmoederMonday) op om dit vroegtydig te behandel.	Umama osempilweni: Ingaba ubuhlolwe isibeleko? Ukuba uyavuma, ubuzibuzile iziphumo zoko? Khumbula lujonga umhlaza wesibeleko ukuze unyangwe kwangethuba.
7	22	Wednesday	47	Healthy mum: Exercise in pregnancy is important. Keeping fit will help make you more comfortable and help you have an easier birth.	Gesonde mamma: Dis belangrik dat jy gedurende swangerskap oefen. Fiksheid help jou goed voel en dra by tot ŉ makliker geboorte.	Umama osempilweni: Kubalulekile ukuzilolonga xa ukhulelwe. Ukuzigcina usegazini kuza kwenza uhlale ukhululekile kukwenze ubeleke lula.
7	22	Thursday	48	Healthy mum: Stay fit during pregnancy. This will help reduce discomforts such as swelling, constipation, and swollen veins.	Gesonde mamma: Bly fiks gedurende jou swangerskap. Dit sal ongemak soos swelling, hardlywigheid en opgehewe are help verminder.	Umama osempilweni: Hlala usegazini xa ukhulelwe. Oku kuza kukunceda unciphise ukungakhululeki okufana nokudumba, ukuqhinwa nokudumba kwemithambo.
7	22	Friday	49	Healthy mum: Exercise is great, but if you are ill or experience pregnancy complications speak to your doctor before you start exercising.	Gesonde mamma: Oefening is goed, maar as jy siek is of enige komplikasies ervaar, gesels liewer met jou dokter voordat jy begin oefen.	Umama osempilweni: Ukujima kubalulekile, kodwa ukuba uyagula okanye ufumana iingxaki zokukhulelwa thetha nogqirha wakho phambi kokuba uqale ukujima.
7	22	Saturday	50	Healthy mum: Sex during pregnancy is generally safe. If you have pain or are worried about it, discuss with your health care provider.	Gesonde mamma: Seks gedurende swangerskap is oor die algemeen veilig. As dit pynlik is of jou bekommer, bespreek dit met jou dokter/suster.	Umama osempilweni: Kukhuselekile ukwabelana ngesondo ukhulelwe. Ukuba uva iintlungu okanye kuyakukhathaza oko, xoxa nonompilo wakho.
7	22	Sunday	51	Healthy mum: Sister checks urine & blood-pressure every visit to ensure you don’t develop a serious condition called pre-eclampsia - increased blood pressure and protein in mother's urine.	Gesonde mamma: Die suster sal elke keer jou urine en bloeddruk toets om te keer dat jy pre-eklampsie (hoë bloeddruk en proteïen in die urine) ontwikkel.	Umongikazi uza kuhlola umchamo noxinezelelo lwegazi rhoqo xa usiya ekliniki ukuqinisekisa ukuba awubinazingxaki zoxinezelelo lwegazi okanye ukwenyuka kwegazi neproteyini kumchamo kamama.
8	23	Monday	52	If you have high blood pressure, you may be at higher risk of developing pre-eclampsia and will need extra care. You may need to change your medication.	Gesonde mamma: As jy hoë bloeddruk het, loop jy groter gevaar om pre-eklampsie te kry. Jy het ekstra sorg nodig en sal dalk ook van medisyne moet verander.	Ukuba unehayihayi, ungasengxakini yoxinezelelo lwegazi neeproteyini kumchamo wakho kwaye uza kudinga isihoyo. Kuzofuneka uwatshintshe amayeza.
8	23	Tuesday	53	Healthy mum: Minor discomforts in pregnancy are normal. BUT if you start bleeding or water leaks, you need to go to the MOU.	Gesonde mamma: ŉ Bietjie ongemak gedurende swangerskap is normaal. MAAR as jy begin bloed of water afskei, moet jy kraameenheid toe gaan.	Umama osempilweni: Iingxaki ezincinci xa ukhulelwe ziqhelekile. KODWA ukuba uqala ukopha okanye kuphuma amanzi, kufuneka uye kwangoko eMOU.
8	23	Wednesday	54	We hope you find these SMSs helpful, but if you do not want to receive them send a please call me to 0793183080	We hope you find these SMSs helpful, but if you do not want to receive them send a please call me to 0793183080	We hope you find these SMSs helpful, but if you do not want to receive them send a please call me to 0793183080
8	23	Thursday	55	Healthy mum: If you have unexplained pains, you need to seek medical help. Go to the MOU. It is open 24 hours every day.	Gesonde mamma: As jy pyn het en nie weet waar dit vandaan kom nie, kry mediese hulp. Gaan kraameenheid toe. Dis elke dag 24 uur lank oop.	Umama osempilweni: Ukuba uneengxaki ezingazekiyo, kufuneka ufune uncedo lwezempilo. Yiya kwiMOU. Ivula iiyure ezingama-24 yonke imihla.
8	23	Friday	56	Healthy mum: If you get constant headaches in the front of your head, sudden swelling of hands, feet & face, call ambulance immediately: 021-9370500.	Gesonde mamma: As die voorkant van jou kop aanhoudend pyn of jou hande, voete en gesig skielik begin swel, bel onmiddellik ŉ ambulans by 021 937 0500.	Umama osempilweni: Ukuba usoloko unentloko ngaphambili, usoloko udunjelwa zizandla, iinyawo nobuso, fowunela kwangoko isithuthi sezigulane ku-021-9370500.
8	23	Saturday	57	Healthy mum: Heartburn, backache, swollen hands & feet are usual in pregnancy. But report to Sister if it carries on.	Gesonde mamma: Sooibrand, rugpyn en geswelde hande en voete is normaal gedurende swangerskap, maar vertel die suster daarvan as dit aanhou.	Umama osempilweni: Isitshisa, ukuqaqanjelwa ngumqolo, ukudumba izandla neenyawo kuqhelekile xa ukhulelwe. Kodwa mchazele uMongikazi ukuba kuyaqhubeka.
8	23	Sunday	58	Healthy mum: Drink plenty of water, milk and fruit juice to stay healthy. Try to avoid coffee and tea. Rooibos tea is fine.	Gesonde mamma: Drink baie water, melk en vrugtesap om gesond te bly. Probeer koffie en gewone tee vermy. Rooibostee is goed.	Umama osempilweni: Sela amanzi amaninzi, ubisi nejusi eneziqhamo ukuhlala usempilweni. Zama ukungaphungi iti okanye ikofu. Iti yerooibos ilungile.
9	24	Monday	59	Healthy mum: If you are HIV+, you need extra care during pregnancy. There is a support group at the clinic. Ask the Sister.	Gesonde mamma: As jy MIV+ is, het jy gedurende swangerskap ekstra sorg nodig. Praat met ŉ omgeegroep by die kliniek. Vra die suster daarna.	Umama osempilweni: Ukuba uneHIV, kufuneka uzihoye ngakumbi xa ukhulelwe. Likhona iqela elixhasanayo ekliniki. Buza uMongikazi ngoko.
9	24	Tuesday	60	Healthy mum: If you are HIV+, clinic gives medicine to protect baby getting from HIV. Remember to take this medicine.	Gesonde mamma: As jy MIV+ is, sal die kliniek jou medisyne gee om jou baba teen MIV te beskerm. Onthou om dit gereeld te drink.	Umama osempilweni: Ukuba uneHIV, ikliniki ikunika amayeza aza kukhusela usana lwakho lungabinaHIV. Ungalibali ukuwasela la mayeza.
9	24	Wednesday	61	Healthy baby: If you are HIV+ you need to choose - breast OR formula feeding. Mixed feeding puts baby at risk. Chat to Sister.	Gesonde baba: As jy MIV+ is, moet jy kies of jy jou baba bors- of poeiermelk wil gee. Die twee saam stel jou baba in gevaar. Gesels met die suster.	Usana olusempilweni: Ukuba uneHIV, kufuneka ukhethe ukuncancisa OKANYE ubisi olusetotini. Ukuxuba ezi zinto kubeka usana esichengeni. Thetha noMongikazi.
9	24	Thursday	62	Healthy baby: Excited about baby? During this last 3 months of pregnancy baby begins to fill out the space in the womb and gets ready to be born.	Gesonde baba: Is jy opgewonde oor jou baba? In die laaste 3 maande van jou swangerskap begin jou baba die hele baarmoeder vol lê, reg om gebore te word.	Usana olusempilweni: Uyaluvuyela usana? Kwezi nyanga zi-3 zokugqibela ukhulelwe usana luzala yonke indawo esibelekweni kwaye selulungele ukuzalwa.
9	24	Friday	63	Healthy mum: Feeling tired? It is natural being tired, especially during the last months of pregnancy. Be sure to get plenty of rest.	Gesonde mamma: Voel jy moeg? Dis natuurlik om moeg te wees, veral in die laaste maande van jou swangerskap. Maak seker jy rus genoeg.	Umama osempilweni: Uziva udiniwe? Yindalo ukuziva udiniwe, ingakumbi kwinyanga yokugqibela ukhulelwe. Qiniseka ukuba uphumla ngokwaneleyo.
9	24	Saturday	64	We hope you find these SMSs helpful, but if you do not want to receive them send a please call me to 0793183080	We hope you find these SMSs helpful, but if you do not want to receive them send a please call me to 0793183080	We hope you find these SMSs helpful, but if you do not want to receive them send a please call me to 0793183080
9	24	Sunday	65
10	25	Monday	66	Healthy mum: Remember if you get constant headaches in the front of your head, sudden swelling of hands, feet & face, call ambulance immediately: 021-9370500.	Gesonde mamma: Onthou, as die voorkant van jou kop aanhoudend pyn of jou hande, voete en gesig skielik begin swel, bel onmiddellik ŉ ambulans, 021 937 0500.	Umama osempilweni: Ungalibali qho usiva intloko ngaphambili, ukusoloko udumbe izandla, iinyawo nobuso, utsalele kwangoko inqwelo yezigulane ku-021-9370500
10	25	Tuesday	67
10	25	Wednesday	68	Healthy mum: Can’t wait to have your baby? A month before your due date, you should slow down and prepare for the birth of your baby.	Gesonde mamma: Jy kan seker nie meer wag vir jou baba om te kom nie? ŉ Maand voor jou verwagte datum moet jy rustiger raak en jou regmaak vir die geboorte.	Umama osempilweni: Sewulungxamele usana lwakho? Kwinyanga phambi kokuba ubeleke, kufuneka uphumle ulungiselele ukuzalwa kosana lwakho.
10	25	Thursday	69
10	25	Friday	70	Healthy mum: Have you thought about breastfeeding your baby? Now is the time to decide and prepare.	Gesonde mamma: Het jy al daaroor gedink of jy dalk jou baba gaan borsvoed? Nou is die tyd om te besluit en voor te berei.	Umama osempilweni: Ukhe wacinga ngokuluncancisa usana wlakho? Ngoku lixesha lokwenza izigqibo nokululungiselela.
10	25	Saturday	71
10	25	Sunday	72
11	26	Monday	73	Healthy mum. Breastfeeding is better, easier and cheaper. But not all women can breastfeed. Discuss feeding with the Sister.	Gesonde mamma: Borsvoeding is beter, makliker en goedkoper, maar nie alle vroue kan borsvoed nie. Bespreek jou baba se voeding met die suster.	Umama osempilweni: Ukuncancisa kungcono, kulula kwaye akubizi mali ininzi. Kodwa ayingabo bonke oomama abanokuncancisa. Xoxa ngokuncancisa noMongikazi.
11	26	Tuesday	74
11	26	Wednesday	75
11	26	Thursday	76	Healthy mum: Breast is best for your baby. It is healthier and it has cells that fight against germs.	Gesonde mamma: Borsmelk is die beste vir jou baba. Dit is gesonder en bevat selle wat kieme bestry en jou baba teen siektes help beskerm.	Umama osempilweni: Ibele lelona lingcono kusana lwakho. Lisempilweni kwaye linamajoni omzimba anokunceda ekukhuseleni usana lwakho kwizifo.
11	26	Friday	77
11	26	Saturday	78
11	26	Sunday	79
12	27	Monday	80	Healthy mum: Breastfeeding has benefits for mum too. It may protect you against developing cancer later in life.	Gesonde mamma: Borsvoeding is goed vir die mamma ook. Dit kan keer dat jy later in jou lewe kanker kry.	Umama osempilweni: Ukuncancisa kunceda noomama. Kungakunceda ungabi naso isifo somhlaza kamva ebomini bakho.
12	27	Tuesday	81
12	27	Wednesday	82
12	27	Thursday	83	Healthy mum: Want to shed any of the ‘baby fat’ quickly after birth? Breastfeeding may help. Breastfeeding is good for you and your baby.	Gesonde mamma: Wil jy ná die geboorte graag vinnig van jou 'babavet' ontslae raak? Borsvoeding kan help. Dis goed vir jou én jou baba.	Umama osempilweni: Ufuna ukuphungula 'amafutha osana' ngokukhawuleza emva kokubeleka? Ukuncancisa kunganceda. Ukuncancisa kulungile kusana nakusana lwakho.
12	27	Friday	84
12	27	Saturday	85
12	27	Sunday	86
13	28	Monday	87	Healthy mum: If you want to breastfeed, but have to go back to work soon after birth, discuss your options with the Sister.	Gesonde mamma: As jy wil borsvoed, maar kort ná die geboorte weer moet begin werk, vra die suster hoe jy dit kan hanteer.	Umama osempilweni: Ukuba uyancancisa, kodwa kufuneka ubuyele emsebenzini emva kokubeleka, xoxa ofanele ukwenze noMongikazi.
13	28	Tuesday	88	We hope you find these SMSs helpful, but if you do not want to receive them send a please call me to 0793183080	We hope you find these SMSs helpful, but if you do not want to receive them send a please call me to 0793183080	We hope you find these SMSs helpful, but if you do not want to receive them send a please call me to 0793183080
13	28	Wednesday	89
13	28	Thursday	90
13	28	Friday	91	Healthy baby: You can express breast milk. In that way, baby will be able to get breast milk, when you are not with him/her.	Gesonde baba: Jy kan jou borsmelk uitmelk. Só sal jou baba steeds borsmelk kan drink, al is jy nie self daar nie.	Usana olusempilweni: Ungalicudisa ubisi lwebele. Ngaloo ndlela usana lwakho luzokwazi ukulufumana ubisi lwebele xa ungekho kunye nalo.
13	28	Saturday	92
13	28	Sunday	93
14	29	Monday	94	Healthy mum: Continue a healthy lifestyle. Get plenty of rest, eat a healthy diet and don’t smoke, drink and use drugs.	Gesonde mamma: Volg steeds ŉ gesonde leefstyl. Rus genoeg, eet gesond en moenie rook of alkohol en dwelms gebruik nie.	Qhubeka nokuphila ubomi obusempilweni. Phumla ngokwaneleyo, ukutye ukutya okusempilweni kwaye ungatsyhayi, ungaseli kwaye ungasebenzisi ziyobisi.
14	29	Tuesday	95
14	29	Wednesday	96
14	29	Thursday	97	Healthy mum: Remember to go to the MOU immediately if you have: constant headaches in the front of your head, sudden swelling of hands, feet and face.	Gesonde mamma: Onthou om dadelik kraameenheid toe te gaan as die voorkant van jou kop aanhoudend pyn of jou hande, voete en gesig skielik swel.	Umama osempilweni: Ungalibali ukuya kwangoko kwiMOU ukuba usoloko unentloko ngaphambili, ukudumba kwenzandla, iinyawo nobuso.
14	29	Friday	98
14	29	Saturday	99
14	29	Sunday	100
15	30	Monday	101	Healthy mum: Having support during labour is important. Make plans to have support from a partner, Fridayend or family member.	Gesonde mamma: Dis belangrik dat iemand jou ondersteun terwyl jy kraam. Reël met ŉ ouer, vriend of familielid om daar te wees.	Umama osempilweni: Ukufumana inkxaso xa uyobeleka kubalulekile. Yenza izicwangciso ukuba iqabane lakho likuxhase, umhlobo okanye ilungu losapho.
15	30	Tuesday	102
15	30	Wednesday	103	Healthy mum: Having a new-born is exciting and tiring. Make plans to have support when you get home from hospital.	Gesonde mamma: Om ŉ pasgebore baba te hê is opwindend, maar kan jou ook moeg maak. Reël dat iemand jou sal ondersteun wanneer jy en jou baba huis toe gaan.	Umama osempilweni: Ukuba nomntwana omtsha kuyavuyisa kwaye kuyadinisa. Yenza izicwangciso zokufumana inkxaso xa ubuyela ekhaya usuka esibhedlele.
15	30	Thursday	104
15	30	Friday	105	Healthy mum: It’s time to get ready for birth. Make plans for how you are going to get to the MOU. Make arrangements for transport.	Gesonde mamma: Dis nóú tyd om jou op die geboorte voor te berei. Dink aan hoe jy by die kraameenheid gaan kom. Reël vervoer.	Umama osempilweni: Lixesha nokuhlala ulindele ukubeleka. Yenza izicwangciso zokuba uza kuya njani eMOU. Yenza amalungiselelo ento yokukhwela.
15	30	Saturday	106
15	30	Sunday	107
16	31	Monday	108	Healthy mum: Bleeding, water breaking, or labour pains are signs of labour. This means it is time to go to the MOU.	Gesonde mamma: Wanneer jy begin kraam, sal jy begin bloei, jou water sal breek of jy sal kraampyne kry. Dít beteken dis tyd om kraameenheid toe te gaan.	Umama osempilweni: Ukopha, ukugqabhuka amanzi okanye iintlungu zokubeleka ziimpawu zokuba uza kubeleka. Loo nto ithetha ukuba lixesha lokuba uye eMOU.
16	31	Tuesday	109
16	31	Wednesday	110
16	31	Thursday	111
16	31	Friday	112	Healthy mum: When labour starts, check time between labour pains. 3 labour pains in 10 minutes means you should go to the MOU.	Gesonde mamma: Wanneer jy begin kraam, kyk hoe ver uitmekaar die kraampyne is. Drie kraampyne in 10 minute beteken jy moet kraameenheid toe gaan.	Umama osempilweni: Xa uqala ukulunywa, jonga ixesha ezishiyana ngalo iintlungu. Ukufumana iintlungu kathathu kwimizuzu eli-10 kuthetha ukuba yiya eMOU.
16	31	Saturday	113
16	31	Sunday	114
17	32	Monday	115	We hope you find these SMSs helpful, but if you do not want to receive them send a please call me to 0793183080	We hope you find these SMSs helpful, but if you do not want to receive them send a please call me to 0793183080	We hope you find these SMSs helpful, but if you do not want to receive them send a please call me to 0793183080
17	32	Tuesday	116
17	32	Wednesday	117	Healthy mum: It’s a good idea to pack your bags now. Pack one bag for you, and one for baby.	Gesonde mamma: Kry nou jou en baba se goedjies bymekaar. Pak ŉ sak vir jou én een vir jou baba.	Umama osempilweni: Yimbono entle ukuyipakisha ngoku ibhegi yakho. Pakisha ibhegi yakho kunye neyomntwana.
17	32	Thursday	118
17	32	Friday	119	Healthy mum: Pack your bag: 2 pks large sanitary towels, 2 rolls toilet paper, toiletries, 4 panties, night gown, ante natal card.	Gesonde mamma: Pak nou jou sak: Onthou 2 pakke groot sanitêre doekies, 2 rolle toiletpapier, toiletware, 4 broekies, nagklere en jou kliniekkaart.	Umama osempilweni: Pakisha ibhegi yakho: iipakethi ezi-2 zaxa usexesheni, imiqulu emi-2 yamaphepha angasese, iipenti ezi-4, igawuni nekhadi lasekliniki.
17	32	Saturday	120
17	32	Sunday	121
18	33	Monday	122
18	33	Tuesday	123	Healthy mum: Pack something to eat so you have energy for labour. Also pack a phone card or make sure you have airtime to make calls.	Gesonde mamma: Pak ook iets om te eet sodat jy energie sal hê vir die geboorte. Onthou ook ŉ foonkaart, of sorg dat jy genoeg lugtyd het om te kan bel.	Umama osempilweni: Zifakele into yokutya ukuze ubenamandla xa ubeleka. Faka nekhadi lefowuni okanye uqinisekise ukuba unomoya wokwazi ukufowuna.
18	33	Wednesday	124
18	33	Thursday	125
18	33	Friday	126	Healthy mum: Pack baby’s bag: 1 pk disposable nappies, 1 face cloth, 1 bar baby soap, 2 baby blankets, baby clothes, cotton wool.	Gesonde mamma: Pak nou baba se sak: Onthou 1 pak weggooidoeke, 1 waslap, 1 koekie babaseep, 2 babakombersies, babaklere en watte ('kapok').	Umama osempilweni: Pakisha ibhegi yomntwana. Ipakethi ibe-1 yamanapkeni alahlwayo, ivasilaphu, isepha, iingubo ezi-2 zomntwana, impahla yomntwana, umqhaphu.
18	33	Saturday	127
18	33	Sunday	128
19	34	Monday	129	Healthy mum: If you are not going to breast feed, remember to pack 2 baby feeding cups and a cup cleaning solution in your baby-bag.	Gesonde mamma: As jy nie gaan borsvoed nie, onthou ook om 2 babatuitkoppies en ontsmetmiddel in jou babasak te pak.	Umama osempilweni: Ukuba zwuzoncancisa, ungalibali ukupakisha iipayinti ezi-2 zomntwana nepayinti yokucoca ezi zinto zibekwibhegi yomntwana.
19	34	Tuesday	130
19	34	Wednesday	131
19	34	Thursday	132
19	34	Friday	133	Healthy mum: Having a baby is a big change in your life. It is normal to feel tired and exhausted after birth.	Gesonde mamma: ŉ Baba is ŉ groot verandering in jou lewe. Dis normaal om ná die geboorte moeg en uitgeput te voel.	Umama osempilweni: Ukuba nomntwana lutshintsho olukhulu empilweni yakho. Kuqhelekile ukuziva udiniwe udangele emva kokubeleka.
19	34	Saturday	134
19	34	Sunday	135
20	35	Monday	136	Healthy mum: Look after yourself after birth. Make sure you have support, eat well and get as much rest as you can. Sleep when baby sleeps.	Gesonde mamma: Pas jouself mooi op ná die geboorte. Maak seker jy het genoeg hulp, eet gesond en rus soveel jy kan. Slaap wanneer die baba slaap.	Umama osempilweni: Zikhathalele emva kokubeleka. Qiniseka ukuba ufumana inkxaso, utya kakuhle uphumle ngokwaneleyo kangangoko unako. Lala xa umntwana elele.
20	35	Tuesday	137
20	35	Wednesday	138	Healthy mum: If you feel hopeless, cry easily and feel you are unable to cope with a new baby, speak to your health care provider.	Gesonde mamma: As jy moedeloos voel, huilerig is en voel of die nuwe baba vir jou te veel is, praat met jou dokter/suster.	Umama osempilweni: Ukuba uziva ungenathemba, ulila nje kwaye uziva ungakwazi kumelana nokuba nomntwana omtsha, thetha nonompilo.
20	35	Thursday	139
20	35	Friday	140	Healthy mum: Some new mothers feeling depressed after having a baby. If you are not coping, speak to someone.	Gesonde mamma: Party nuwe mammas voel depressief nadat hulle babas gekom het. As jy sukkel, praat met iemand.	Umama osempilweni: Abanye oomama abatsha baziva bedakumbile emva kokuba nomntwana. Ukuba awukwazi kumelana noko, yiba nomntu othetha naye.
20	35	Saturday	141
20	35	Sunday	142
21	36	Monday	143	We hope you find these SMSs helpful, but if you do not want to receive them send a please call me to 0793183080	We hope you find these SMSs helpful, but if you do not want to receive them send a please call me to 0793183080	We hope you find these SMSs helpful, but if you do not want to receive them send a please call me to 0793183080
21	36	Tuesday	144
21	36	Wednesday	145	Healthy mum: You need to register your baby with Home Affairs. You can do this at the MOU Mondayay to Fridayday, 8:30-14:00.	Gesonde mamma: Jy moet jou baba by Binnelandse Sake registreer. Jy kan dit op Maandae tot Vrydae tussen 08:30 en 14:00 by die kraameenheid doen.	Umama osempilweni: Kufuneka umbhalise umntwana wakho kwaNdabazabantu. Oku ungakwenza kwiMOU ngoMvulo ukuya kutsho ngoLwesihlanu, ngo-8h30-14h30.
21	36	Thursday	146
21	36	Friday	147	Healthy mum: When you register your baby with Home Affairs, bring mother and father’s IDs and baby’s Road to Health card.	Gesonde mamma: Wanneer jy jou baba by Binnelandse Sake registreer, het jy jou en die pa se ID sowel as die baba se kliniekkaart nodig.	Umama osempilweni: Xa ubhalisa umntwana wakho kwaNdabazabantu, yiza neSazisi sikamama nesikatata kunye neKhadi lomntwana laseKliniki.
21	36	Saturday	148
21	36	Sunday	149
22	37	Monday	150	Healthy mum: Have you thought about family planning/contraception? Discuss family planning with the Sister before you give birth.	Gesonde mamma: Het jy al aan gesinsbeplanning/voor-behoeding ná die geboorte gedink? Bespreek dit met die suster voordat jou baba kom.	Umama osempilweni:Ukhe wacinga ngokucwangcisa usapho/ngocwangciso? Xoxa ngokucwangcisa noMongikazi phambi kokubeleka.
22	37	Tuesday	151
22	37	Wednesday	152	Healthy baby: Your baby needs care to remain healthy. Remember to attend baby wellness clinic with your baby.	Gesonde baba: Jou baba het sorg nodig om gesond te bly. Onthou om jou baba gereeld babakliniek toe te neem.	Usana olusempilweni: Usana lwakho lufuna ukukhathalelwa ukuze luhlale lusempilweni. Ungalibali ukuya nosana lwakho kwikliniki ejongene nempilo yosana.
22	37	Thursday	153
22	37	Friday	154	Healthy baby: Vaccinations can prevent your baby getting a serious illness (TB, Polio & others). The clinics do will the vaccinations and guide you.	Gesonde baba: Inentings kan keer dat jou baba ŉ ernstig siekte (soos TB en polio) kry. Die kliniek sal jou baba inent en jou raad gee.	Usana olusempilweni: Ugonyo lungaluthintela usana ekufumaneni izifo ezinzima (iTB, ipoliyo nezinye). Iikliniki ziza kwenza ugonyo kwaye zikuncede.
22	37	Saturday	155
22	37	Sunday	156
23	38	Monday	157	Healthy mum: Taking care of a baby can be tiring. Remember you are not alone. Ask clinic staff about any concerns.	Gesonde mamma: Dit kan uitputtend wees om na ŉ baba om te sien. Onthou, jy's nie alleen nie. Vra die kliniekpersoneel as iets jou bekommer.	Umama osempilweni: Ukukhathalela usana kungadinisa. Khumbula ukuba awuWednesdaywa. Buza nangantoni na ekuxhalabisayo kubasebenzi basekliniki.
23	38	Tuesday	158
23	38	Wednesday	159	Healthy mum: Remember to discuss any concern regarding your and your baby’s health with the Sister.	Gesonde mamma: Onthou om enige probleme met jou en jou baba se gesondheid met die suster te bespreek.	Umama osempilweni: Ungalibali ukuxoxa noMongikazi ngoko kukuxhalabisayo malunga nekhadi lakho nelosana lwakho.
23	38	Thursday	160
23	38	Friday	161	Healthy mum: You are almost there! Congratulations on a healthy pregnancy and good luck with the birth.	Gesonde mamma: Jy's amper daar! Geluk met jou gesonde swangerskap, en sterkte met die geboorte.	Umama osempilweni: Sewuzokufika! Siyavuyisana nawe ngokuba sempilweni uxa khulelwe kwaye sikunqwenelela okuhle xa ubeleka.

## Sheet: 16weeks
Week	Week of pregnancy	Day of week		English	Afrikaans	Xhosa
		Friday	0
		Saturday	1	Welcome: you have signed up for SMSs about pregnancy. You can save this number on your phone so you can identify these SMSs.	Welkom. Jy het vir SMS'e oor swangerskap geregistreer. Stoor hierdie nommer op jou foon sodat jy die SMS'e kan uitken.	Wamkelekile: usayinele iiSMS ezimalunga nokukhulelwa. Ungayigcina le nombolo kwifowuni yakho ukuze uzazi ezi SMS
		Saturday	1	The SMSes will start with 'healthy mum' & 'healthy baby'. If you do not want to receive these SMSs send a please call me to 0793183080	Hi. Elke SMS oor swangerskap sal met "Gesonde mamma" of "Gesonde baba" begin. As jy dit nié wil ontvang nie, stuur ŉ "Please call me" 0793183080	IiSMS ezimalunga nokukhulelwa zizoqala 'ngomama osempilweni' 'nosana olusempilweni'. Ukuba awufuni kuzifumana ezi SMS thumela umyalezo othi mandikufowunele 0793183080
		Sunday	2
1	17	Monday	3	Congratulations, you're going to have a baby! Pregnancy is not an illness, but it is important to look after your health. Watch out for SMSs with tips.	Geluk, jy's swanger! Swangerskap is nie ŉ siekte nie, maar jy moet steeds sorg dat jy so gesond moontlik bly. Wees op die uitkyk na ons SMS'e met wenke.	Siyavuyisana nawe, uza kuba nomntwana! Ukukhulelwa ayikokugula, kodwa kubalulekile ukuyihoya impilo yakho. Lindela iiSMS ezinamanqaku aluncedo.
1	17	Tuesday	4	Healthy mum: You need to look after yourself to make sure you have a healthy baby and an easy pregnancy. So please attend all clinic visits.	Gesonde mamma: Jy moet mooi na jouself kyk om ŉ gesonde baba en ŉ maklike swangerskap te hê. So, besoek asseblief die kliniek gereeld.	Umama osempilweni: Kufuneka uzihoye ukuqinisekisa ukuba unosana olusempilweni nokukhulelwa okungekho nzima. Ngoko ke nceda uye rhoqo ekliniki.
1	17	Wednesday	5	Healthy baby: During the first 12 weeks of pregnancy, baby’s organs (heart & lungs) will be formed. It is important to stay healthy.	Gesonde baba: In die eerste 12 weke van jou swangerskap word die baba se organe (hart en longe) gevorm. Dis belangrik dat jy gesond bly.	Usana olusempilweni: Kwiiveki zokuqala ezili-12 zokukhulelwa, amalungu osana (intliziyo nemiphunga iza kubakho. Kubalulekile ukuhlala usempilweni.
1	17	Thursday	6	Healthy mum: What you put in your body affects how your baby grows and develops. It is important not to smoke, drink alcohol, or use drugs.	Gesonde mamma: Wat jy eet, drink en doen, beïnvloed hoe jou baba groei en ontwikkel. Moenie rook en alkohol of dwelms gebruik nie.	Umama osempilweni: Okufaka emzimbeni wakho kuchaphazela ukukhula komntwana. Kubalulekile ukungatshayi, ukungaseli tywala, okanye ukungasebenzisi ziyobisi.
1	17	Friday	7	Healthy mum: Pregnancy is not an illness, but medical care is important for a healthy pregnancy. Attend check-ups at your clinic.	Gesonde mamma: Swangerskap is nie ŉ siekte nie, maar goeie mediese sorg is belangrik vir ŉ gesonde swangerskap. Gaan gereeld vir ondersoeke by jou kliniek.	Umama osempilweni: Ukukhulelwa ayikokugula, kodwa uncedo lwezempilo lubalulekile ukuze ukukhulelwa kubesempilweni. Yiya uyokujongwa kwikliniki ohamba kuyo.
1	17	Saturday	8	Healthy mum: Early pregnancy may cause discomfort such as nausea and vomiting. If you have other symptoms, speak to the Sister.	Gesonde mamma: Vroeg in jou swangerskap kan jy naar wees en opbring. As jy enige ander simptome ervaar, gesels met die klinieksuster.	Umama osempilweni: Iinyanga zokuqala ukhulelwe zingabangela ungaziva kakuhle njengokubanesicaphucaphu nokugabha. Ukuba unezinye iimpawu, thetha noMongikazi.
1	17	Sunday	9	Healthy baby: Folic acid decreases the risk of serious birth defects (body and mental). Remember to take these tablets every day.	Gesonde baba: Foliensuur verlaag die risiko van ernstige (liggaamlike én geestelike) afwykings by geboorte. Onthou om elke dag jou foliensuurpille te drink.	Usana olusempilweni: Iipilisi ezinceda xa ukhulelwe zinciphisa iingxaki zokubeleka (emzimbeni nasengqondweni). Ungalibali ukuzisela ezi pilisi yonke imihla.
2	18	Monday	10	Healthy baby: An x-ray may harm your baby. Please tell your health care provider that you are pregnant if they want to take x-rays.	Gesonde baba: ŉ X-straalondersoek kan skadelik wees vir jou baba. As jou dokter/suster X-straalfoto's wil neem, sê vir hulle jy is swanger.	Usana olusempilweni: I-eksreyi ingalonzakalisa usana lwakho. Nceda uxelele unompilo ukuba ukhulelwe ukuba bafuna ukukufaka kwi-eksreyi.
2	18	Tuesday	11	Healthy mum: Remember to report to Sister if you experience any worrying symptoms during your pregnancy.	Gesonde mamma: Onthou om vir die suster te sê as jy gedurende jou swangerskap enige simptome ervaar wat jou bekommer.	Umama osempilweni: Ungalibali ukumxelela uMongikazi ukuba kukho iimpawu onazo ezikukhathazayo ngeli xesha usakhulelwe.
2	18	Wednesday	12	Healthy baby: The clinic gives you iron and folic acid tablets to ensure baby’s health and development. Remember to take the tablets daily.	Gesonde baba: Die kliniek sal vir jou yster- en foliensuurpille gee om te sorg dat jou baba gesond is en goed ontwikkel. Onthou om dit elke dag te drink.	Usana olusempilweni: Ikliniki iza kukunika iipilisi ze-ayoni ukuqinisekisa ukuba usana lwakho luyakhula. Ungalibali ukuzisela iipili yonke imihla.
2	18	Thursday	13	Healthy baby: Remember to take iron. Iron ensures that your baby gets enough oxygen, helping your baby grow and develop normally.	Gesonde baba: Onthou om jou ysterpille te drink. Yster sorg dat jou baba genoeg suurstof kry om goed te groei en normaal te ontwikkel.	Usana olusempilweni: Ungalibali ukutya i-ayoni. I-ayoni iqinisekisa ukuba usana lufumana i-oxijini eyaneleyo, ukunceda usana lwakho lukhule ngokwesiqhelo.
2	18	Friday	14	Healthy baby: Make sure you know your HIV status so you can get extra care if you are HIV+. Medicine can lower the risk of your baby getting HIV.	Gesonde baba: Maak seker jy ken jou MIV-status. As jy MIV+ is, het jy ekstra sorg nodig. Medisyne kan help keer dat jou baba ook MIV kry.	Usana olusempilweni: Qinisekisa ukuba uyasazi isimo sakho seHIV ukuze ufumane isihoyo ukuba uHIV. Amayeza anganciphisa ukosuleleka yiHIV kosana lwakho.
2	18	Saturday	15	Healthy mum: Healthy eating habits are important for both you and your baby. Make sure you get lots of fruit, vegetables and milk.	Gesonde mamma: Gesonde eetgewoontes is belangrik vir jou én jou baba. Sorg dat jy genoeg vrugte, groente en melk inneem.	Usana olusempilweni: Iindlela zokutya ezisempilweni zibalulekile kuwe nosana lwakho. Qinisekisa ukuba utya iziqhamo nemifuno emininzi nobisi.
2	18	Sunday	16	Healthy mum: Your health is important for your baby. Sexually Transmitted Infection (STI) is harmful for you and your baby.	Gesonde mamma: Jou gesondheid is belangrik vir jou baba. Seksueel oordraagbare infeksies ("STI's") is skadelik vir jou én jou kind.	Umama osempilweni:Impilo yakho ibalulekile kusana lwakho. Izifo ezosuleleka ngokwesondo (iSTI) yingozi kuwe nosana lwakho.
3	19	Monday	17	Healthy mum: If you have a yellowish/greenish, smelly discharge, tell the Sister. You may have a STI and need treatment.	Gesonde mamma: Sê vir die suster as jy ŉ gelerige/groenerige afskeiding het wat sleg ruik. Dalk het jy ŉ SOI ("STI's") wat behandel moet word.	Umama osempilweni: Ukuba ngaphantsi uphuma into ebutyheli/eluhlaza nenukayo, xelela uMongikazi. Usenokuba uneSTI kwaye udinga unyango.
3	19	Tuesday	18	Healthy mum: Please make sure you get treatment if you are diagnosed with a STI. Treatment is important for you and baby.	Gesonde mamma: As jy met ŉ SOI ("STI's") gediagnoseer word, sorg asseblief dat jy behandeling kry. Dit is belangrik vir jou én jou baba.	Umama osempilweni: Nceda uqinisekise ukuba ufumana unyango ukuba ufunyaniswe uneSTI. Unyango lubalulekile kuwe nosana.
3	19	Wednesday	19	Healthy mum: If you are over 30 or HIV+, the clinic will do a pap-smear to check if the cervix (mouth of the womb) is healthy.	Gesonde mamma: As jy ouer as 30 of MIV+ is, sal die kliniek ŉ papsmeer doen om seker te maak dat die serviks (Monday van die baarmoeder) gesond is.	19.Ukuba ungaphezu kweninyaka eyi30 okanye uneHIV, ikliniki iza kuhlola iiseli ezikumlomo wesizalo (umlomo wesibeleko) ukuba usempilweni awunamhlaza.
3	19	Thursday	20	Healthy mum: A pap-smear can detect abnormal cells that may later become cervical cancer - but which can be cured if detected early.	Gesonde mamma: ŉ Papsmeer kan abnormale selle opspoor wat later servikale kanker kan word. As dit vroeg genoeg opgespoor word, is dit geneeslik.	Umama osempilweni: Uhlolo lwesibeleko lujonga iiseli ezingalunganga ezinobangela umhlaza wesibeleko - uyanyangeka ukuba ufunyaniswe kwangethuba.
3	19	Friday	21	Healthy mum: If clinic does a pap-smear, remember to ask for the results at your next clinic visit. Remember you can be treated.	Gesonde mamma: As die kliniek ŉ papsmeer doen, vra by jou volgende besoek vir die uitslae. Onthou, as daar iets fout is, kan dit behandel word.	Umama osempilweni: Ukuba ikliniki ihlola isibeleko, ungalibali ukufuna iziphumo zoko xa uphinde waya ekliniki. Khumbula unganyangeka.
3	19	Saturday	22	Healthy mum: Sister checks bloods to see if you have a sexually transmitted infection, diabetes or HIV and need extra care.	Gesonde mamma: Die suster sal jou bloed toets om te kyk of jy ŉ seksueel oordraagbare infeksie, diabetes of MIV het en dalk ekstra sorg moet kry.	Umama osempilweni: Umongikazi ujonga igazi ukujonga ukuba awunasifo sosuleleka ngokwesondo, iswekile okanye iHIV kwaye uza kudinga isihoyo.
3	19	Sunday	23	Healthy mum: Sister may also check to see if you have enough iron in your blood. This is important to keep you and baby healthy.	Gesonde mamma: Die suster kan ook kyk of jy genoeg yster in jou bloed het. Yster is belangrik om jou én jou baba gesond te hou.	Umama osempilweni: Umongikazi kwakho angakuhlola ukuba yanele na i-ayoni egazini lakho. Kubalulekile oku ukukugcina wena nosana nisempilweni.
4	20	Monday	24	Healthy baby: The clinic check your blood type. If you are rhesus-negative, baby will need medication after birth.	Gesonde baba: Die kliniek sal jou bloedgroep bepaal. As jy resusnegatief is, sal jou baba ná geboorte medisyne nodig kry.	Usana olusempilweni: Ikliniki ijonga uhlobo lwegazi lakho. Ukuba uneengxaki ezifumaneka egazini, usana kufuneka lufumene amayeza emva kokuba ubelekile.
4	20	Tuesday	25	Healthy mum: Tests during pregnancy are important. Treatment for anaemia or STI ensure mum is healthy and baby is born healthy.	Toetse gedurende jou swangerskap is belangrik. Behandeling vir bloedarmoede of ŉ SOI ("STI's") sorg dat jy gesond bly en jou baba gesond gebore word.	Umama osempilweni: Ukuhlolwa xa ukhulelwe kubalulekile. Ukunyangwa komlambo okanye kweSTI kuqinisekisa ukuba umama usempilweni nosana luzalwa lusempilweni.
4	20	Wednesday	26	Healthy mum: Remember to ask for the result of you pap-smear. The clinic may not contact you to tell you the result of the pap-smear..	Gesonde mamma: Onthou om vir die uitslae van jou papsmeer te vra. Dalk bel die kliniek jou nie uit hul eie met die uitslae nie.	Umama osempilweni: Ungalibali ukufuna iziphumo zokuhlolwa kwesibeleko. Ikliniki ayikwazi kuqhagamshelana nawe ikuxelele ngeziphumo zokuhlolwa kwesibeleko.
4	20	Thursday	27	Healthy baby: Drinking alcohol during pregnancy, (ESPECIALLY the first 12 weeks!) can cause major abnormalities. Don’t drink alcohol!	Gesonde baba: As jy gedurende jou swangerskap (VERAL in die eerste 12 weke) alkohol drink, kan dit ernstige afwykings veroorsaak. Moenie alkohol drink nie!	Usana olusempilweni: Ukusela utywala ukhulelwe, (INGAKUMBI kwiiveki zokuqala ezili-12!) kungabangela iingxaki zeempawu ezingaqhelekanga. S'ukusela utywala!
4	20	Friday	28	Healthy baby: Even after the first 12 weeks, baby is still at risk if you drink. Speak to the Sister if you have an alcohol problem.	Gesonde baba: Selfs ná die eerste 12 weke is jou baba steeds in gevaar as jy drink. Praat met die suster as jy ŉ alkoholprobleem het.	Usana olusempilweni: Nasemva kweeveki ezili-12 zokuqala, usana lusesengxakini ukuba uyasela. Thetha noMongikazi ukuba unengxaki yokusela.
4	20	Friday	28	We hope you find these SMSs helpful, but if you do not want to receive them send a please call me to 0793183080	We hope you find these SMSs helpful, but if you do not want to receive them send a please call me to 0793183080	We hope you find these SMSs helpful, but if you do not want to receive them send a please call me to 0793183080
4	20	Saturday	29	Healthy baby: Drinking alcohol during pregnancy can cause foetal alcohol syndrome. Your child could be affected for life.	Gesonde baba: Alkoholgebruik gedurende swangerskap kan fetale alkoholsindroom veroorsaak. Dit kan jou kind lewenslange skade aandoen.	Usana olusempilweni: Ukusela utywala ukhulelwe kubangela iingxaki zokungemi kakuhle emzimbeni ngenxa yotywala. Usana lunokuba nale ngxaki ubomi balo bonke.
4	20	Sunday	30	Healthy baby: Think before you drink! Foetal alcohol syndrome gives children learning difficulties and behavioural problems for life.	Gesonde baba: Dink voor jy drink! Fetale alkoholsindroom veroorsaak lewenslange leer- en gedragsprobleme by kinders.	Usana olusempilweni: Cinga phambi kokuba usele! Ukungemi kakuhle emzimbeni kwenza abantwana babeneengxaki zokufunda neengxaki zesimo sabo ubomi babo bonke.
5	21	Monday	31	Healthy baby: Taking drugs can affect your baby. Drugs can cause major abnormalities especially in the first 12 weeks. Don’t take drugs.	Gesonde baba: Dwelmgebruik gedurende swangerskap is sleg vir jou baba, veral in die eerste 12 weke. Dit kan ernstige afwykings veroorsaak. Bly weg daarvan.	Usana olusempilweni: Iziyobisi zinganengxaki kusana. Zenza umonakalo emzimbeni kwiiveki zokuqala ezili-12. S'ukusebenzisa iziyobisi.
5	21	Tuesday	32	Healthy baby: Even after 12 weeks, taking drugs can cause abnormalities. Speak to the Sister if you use drugs.	Gesonde baba: Selfs ná die eerste 12 weke kan dwelms abnormaliteite veroorsaak. Praat met die suster as jy dwelms gebruik.	Usana olusempilweni:Nasemva kweeveki ezili-12, ukusebenzisa iziyobisi kwenza iingxaki ezingaqhelekanga. Thetha noMongikazi ukuba usebenzisa iziyobisi.
5	21	Wednesday	33	Healthy baby: If you need help to stop drinking or taking drugs, speak to the Sister or call Vivian at the Parent Centre: 021-7620116	Gesonde baba: As jy hulp nodig het om op te hou drink of dwelms gebruik, praat met die suster of bel Vivian by die Ouersentrum, 021 762 0116.	Usana olusempilweni: Ukuba ufuna uncedo lokuyeka ukusela okanye iziyobisi, thetha noMongikazi okanye ufowunele uVivian kwiZiko labazali: ku-021-7620116
5	21	Thursday	34	Healthy mum: Smoking deprives your baby of oxygen and can affect baby’s growth. Speak to the Sister if you need help to stop.	Gesonde mamma: As jy rook, kry jou baba te min suurstof en kan dan te stadig groei. Praat met die suster as jy hulp nodig het om op te hou.	Umama osempilweni: Ukutshaya kwenza kubenzima ukuba usana lufumane i-oksijini kwaye kungalwenza lungakhuli kakuhle. Thetha noMongikazi ukuba ufuna uncedo.
5	21	Friday	35	Healthy mum: If you have problems and need someone to talk to, you can contact Vivian at the Parent Centre 021-7620116.	Gesonde mamma: As jy ŉ probleem het waaroor jy met iemand wil gesels, bel Vivian by die Ouersentrum, 021 762 0116.	Umama osempilweni: Ukuba uneengxaki kwaye ufuna umntu onokuthetha naye, qhagamshelana noVivian kwiZiko labazali: ku-021-7620116
5	21	Saturday	36	Healthy mum: Many medicines are not safe to use during pregnancy. Tell your health care provider and pharmacist that you are pregnant.	Gesonde mamma: Gedurende swangerskap is daar baie medisyne waarvan jy liewer moet wegbly. Vertel jou dokter/suster/apteker jy is swanger.	Umama osempilweni: Amayeza amaninzi akakhuselekanga ukuba angasetyenziswa xa ukhulelwe. Xelela unompilo nosomayeza ukuba ukhulelwe.
5	21	Sunday	37	Healthy mum: Talk to your health care provider about medicine. Only take medicine prescribed by a midwife, nurse or doctor.	Gesonde mamma: Gesels met jou dokter/suster/vroedvrou oor medisyne. Drink net medisyne wat een van hulle voorskryf.	Umama osempilweni: Thetha nonompilo ngamayeza. Sebenzisa amayeza owaxelelwe ngumongikazi, umongikazi okanye ugqirha ukuba ungawasebenzisa.
6	22	Monday	38	Healthy mum: How are you doing? If you are not happy about your pregnancy or if you have any concerns, speak to the Sister.	Gesonde mamma: Hoe gaan dit met jou? As iets van jou swangerskap jou pla of jy oor enigiets bekommerd is, gesels met die suster.	Umama osempilweni: Unjani? Ukuba ukukhulelwa kwakho akukonwabisanga okanye kukho into ekuxhalabisayo, thetha noMongikazi.
6	22	Tuesday	39	Healthy mum: It is important that you look after your own well-being. Be good to yourself and make sure you have people to support you.	Gesonde mamma: Dit is belangrik dat jy na jou eie welstand omsien. Wees goed vir jouself en maak seker dat jy mense het wat jou ondersteun.	Umama osempilweni: Kubalulekile ukuba uyihoye impilo yakho. Ziphathe kakuhle uqinisekise ukuba bakho abantu abaza kukuxhasa.
6	22	Wednesday	40	Healthy mum: Is alcohol or drug use or an abusive partner worrying you? For help, contact Vivian at Parent Centre: 021-7620116	Gesonde mamma: Bekommer jy jou oor alkohol- of dwelmgebruik, of mishandel jou man/kêrel jou? Kry hulp. Bel Vivian by die Ouersentrum, 021 762 0116.	Umama osempilweni: Uhlutshwa butywala, ziziyobisi okanye umlingane okuphethe kakubi? Ukuba ufuna uncedo, fowunela uVivian kwiZiko labazali: ku-021-7620116
6	22	Thursday	41	Healthy mum: Remember if cervical cancer is treated early, it can be cured. Make sure you know the result of your pap-smear.	Gesonde mamma: Onthou, as servikale kanker vroeg genoeg behandel word, kan dit genees. Sorg dat jy die uitslae van jou papsmeer kry.	Umama osempilweni:Khumbula ukuba umhlaza wesibeleko unyangwa kwangethuba, unganyangeka. Qiniseka ukuba uyazazi iziphumo zokuhlolwa kwesibeleko sakho.
6	22	Friday	42	Healthy baby: Around week 18 you will begin to feel the baby move, first like little flutters, then as kicking.	Gesonde baba: Teen ongeveer week 18 sal jy begin voel hoe die baba beweeg - eers fladder dit net, dan sal jy skoppe begin voel.	Usana olusempilweni: Malunga neveki ye-12 uza kumva eshukuma umntwana, kuqala uzakuva into eyenzekayo, uve emva koko ekhaba.
6	22	Saturday	43	Healthy baby: When baby kicks, you must feel it kicking 10 times daily. If baby does not kick 10 times daily, go straight to the MOU.	Gesonde baba: As die baba begin skop, moet jy dit elke dag minstens 10 keer voel. As die baba nie 10 keer per dag skop nie, gaan dadelik kraameenheid toe.	Usana olusempilweni: Xa usana lukhaba, kufuneka uluve lukhaba izihlandlo ezili-10 ngosuku. Ukuba alukhabi izihlandlo ezili-10 ngosuku, yiya kwangoko eMOU.
6	22	Sunday	44	We hope you find these SMSs helpful, but if you do not want to receive them send a please call me to 0793183080	We hope you find these SMSs helpful, but if you do not want to receive them send a please call me to 0793183080	We hope you find these SMSs helpful, but if you do not want to receive them send a please call me to 0793183080
7	23	Monday	45	Healthy baby: Has your baby kicked 10 times today? If not, go straight to the MOU - daytime, the clinic; night-time, the labour ward.	Gesonde baba: Het jou baba vandag 10 keer geskop? Indien nie, gaan dadelik kraameenheid toe - bedags die kliniek; snags die kraamsaal.	Ingaba lukhabe izihlandlo ezili-10 namhlanje? Ukuba akunjalo, yiya kwangoko kwiMOU - emini, ekliniki. Ukuba kusebusuku yiya kwicala lokubelekisela.
7	23	Tuesday	46	Healthy mum: Did you have a pap-smear? If yes, have you asked for the results? Remember it detects cervical cancer so you get early treatment.	Gesonde mamma: Het jy ŉ papsmeer gehad en vir die uitslae gevra? Dié toets spoor servikskanker (by die baarmoederMonday) op om dit vroegtydig te behandel.	Umama osempilweni: Ingaba ubuhlolwe isibeleko? Ukuba uyavuma, ubuzibuzile iziphumo zoko? Khumbula lujonga umhlaza wesibeleko ukuze unyangwe kwangethuba.
7	23	Wednesday	47	Healthy mum: Exercise in pregnancy is important. Keeping fit will help make you more comfortable and help you have an easier birth.	Gesonde mamma: Dis belangrik dat jy gedurende swangerskap oefen. Fiksheid help jou goed voel en dra by tot ŉ makliker geboorte.	Umama osempilweni: Kubalulekile ukuzilolonga xa ukhulelwe. Ukuzigcina usegazini kuza kwenza uhlale ukhululekile kukwenze ubeleke lula.
7	23	Thursday	48	Healthy mum: Stay fit during pregnancy. This will help reduce discomforts such as swelling, constipation, and swollen veins.	Gesonde mamma: Bly fiks gedurende jou swangerskap. Dit sal ongemak soos swelling, hardlywigheid en opgehewe are help verminder.	Umama osempilweni: Hlala usegazini xa ukhulelwe. Oku kuza kukunceda unciphise ukungakhululeki okufana nokudumba, ukuqhinwa nokudumba kwemithambo.
7	23	Friday	49	Healthy mum: Exercise is great, but if you are ill or experience pregnancy complications speak to your doctor before you start exercising.	Gesonde mamma: Oefening is goed, maar as jy siek is of enige komplikasies ervaar, gesels liewer met jou dokter voordat jy begin oefen.	Umama osempilweni: Ukujima kubalulekile, kodwa ukuba uyagula okanye ufumana iingxaki zokukhulelwa thetha nogqirha wakho phambi kokuba uqale ukujima.
7	23	Saturday	50	Healthy mum: Sex during pregnancy is generally safe. If you have pain or are worried about it, discuss with your health care provider.	Gesonde mamma: Seks gedurende swangerskap is oor die algemeen veilig. As dit pynlik is of jou bekommer, bespreek dit met jou dokter/suster.	Umama osempilweni: Kukhuselekile ukwabelana ngesondo ukhulelwe. Ukuba uva iintlungu okanye kuyakukhathaza oko, xoxa nonompilo wakho.
7	23	Sunday	51	Healthy mum: Sister checks urine & blood-pressure every visit to ensure you don’t develop a serious condition called pre-eclampsia - increased blood pressure and protein in mother's urine.	Gesonde mamma: Die suster sal elke keer jou urine en bloeddruk toets om te keer dat jy pre-eklampsie (hoë bloeddruk en proteïen in die urine) ontwikkel.	Umongikazi uza kuhlola umchamo noxinezelelo lwegazi rhoqo xa usiya ekliniki ukuqinisekisa ukuba awubinazingxaki zoxinezelelo lwegazi okanye ukwenyuka kwegazi neproteyini kumchamo kamama.
8	24	Monday	52	If you have high blood pressure, you may be at higher risk of developing pre-eclampsia and will need extra care. You may need to change your medication.	Gesonde mamma: As jy hoë bloeddruk het, loop jy groter gevaar om pre-eklampsie te kry. Jy het ekstra sorg nodig en sal dalk ook van medisyne moet verander.	Ukuba unehayihayi, ungasengxakini yoxinezelelo lwegazi neeproteyini kumchamo wakho kwaye uza kudinga isihoyo. Kuzofuneka uwatshintshe amayeza.
8	24	Tuesday	53	Healthy mum: Minor discomforts in pregnancy are normal. BUT if you start bleeding or water leaks, you need to go to the MOU.	Gesonde mamma: ŉ Bietjie ongemak gedurende swangerskap is normaal. MAAR as jy begin bloed of water afskei, moet jy kraameenheid toe gaan.	Umama osempilweni: Iingxaki ezincinci xa ukhulelwe ziqhelekile. KODWA ukuba uqala ukopha okanye kuphuma amanzi, kufuneka uye kwangoko eMOU.
8	24	Wednesday	54	We hope you find these SMSs helpful, but if you do not want to receive them send a please call me to 0793183080	We hope you find these SMSs helpful, but if you do not want to receive them send a please call me to 0793183080	We hope you find these SMSs helpful, but if you do not want to receive them send a please call me to 0793183080
8	24	Thursday	55	Healthy mum: If you have unexplained pains, you need to seek medical help. Go to the MOU. It is open 24 hours every day.	Gesonde mamma: As jy pyn het en nie weet waar dit vandaan kom nie, kry mediese hulp. Gaan kraameenheid toe. Dis elke dag 24 uur lank oop.	Umama osempilweni: Ukuba uneengxaki ezingazekiyo, kufuneka ufune uncedo lwezempilo. Yiya kwiMOU. Ivula iiyure ezingama-24 yonke imihla.
8	24	Friday	56	Healthy mum: If you get constant headaches in the front of your head, sudden swelling of hands, feet & face, call ambulance immediately: 021-9370500.	Gesonde mamma: As die voorkant van jou kop aanhoudend pyn of jou hande, voete en gesig skielik begin swel, bel onmiddellik ŉ ambulans by 021 937 0500.	Umama osempilweni: Ukuba usoloko unentloko ngaphambili, usoloko udunjelwa zizandla, iinyawo nobuso, fowunela kwangoko isithuthi sezigulane ku-021-9370500.
8	24	Saturday	57	Healthy mum: Heartburn, backache, swollen hands & feet are usual in pregnancy. But report to Sister if it carries on.	Gesonde mamma: Sooibrand, rugpyn en geswelde hande en voete is normaal gedurende swangerskap, maar vertel die suster daarvan as dit aanhou.	Umama osempilweni: Isitshisa, ukuqaqanjelwa ngumqolo, ukudumba izandla neenyawo kuqhelekile xa ukhulelwe. Kodwa mchazele uMongikazi ukuba kuyaqhubeka.
8	24	Sunday	58	Healthy mum: Drink plenty of water, milk and fruit juice to stay healthy. Try to avoid coffee and tea. Rooibos tea is fine.	Gesonde mamma: Drink baie water, melk en vrugtesap om gesond te bly. Probeer koffie en gewone tee vermy. Rooibostee is goed.	Umama osempilweni: Sela amanzi amaninzi, ubisi nejusi eneziqhamo ukuhlala usempilweni. Zama ukungaphungi iti okanye ikofu. Iti yerooibos ilungile.
9	25	Monday	59	Healthy mum: If you are HIV+, you need extra care during pregnancy. There is a support group at the clinic. Ask the Sister.	Gesonde mamma: As jy MIV+ is, het jy gedurende swangerskap ekstra sorg nodig. Praat met ŉ omgeegroep by die kliniek. Vra die suster daarna.	Umama osempilweni: Ukuba uneHIV, kufuneka uzihoye ngakumbi xa ukhulelwe. Likhona iqela elixhasanayo ekliniki. Buza uMongikazi ngoko.
9	25	Tuesday	60	Healthy mum: If you are HIV+, clinic gives medicine to protect baby getting from HIV. Remember to take this medicine.	Gesonde mamma: As jy MIV+ is, sal die kliniek jou medisyne gee om jou baba teen MIV te beskerm. Onthou om dit gereeld te drink.	Umama osempilweni: Ukuba uneHIV, ikliniki ikunika amayeza aza kukhusela usana lwakho lungabinaHIV. Ungalibali ukuwasela la mayeza.
9	25	Wednesday	61	Healthy baby: If you are HIV+ you need to choose - breast OR formula feeding. Mixed feeding puts baby at risk. Chat to Sister.	Gesonde baba: As jy MIV+ is, moet jy kies of jy jou baba bors- of poeiermelk wil gee. Die twee saam stel jou baba in gevaar. Gesels met die suster.	Usana olusempilweni: Ukuba uneHIV, kufuneka ukhethe ukuncancisa OKANYE ubisi olusetotini. Ukuxuba ezi zinto kubeka usana esichengeni. Thetha noMongikazi.
9	25	Thursday	62	Healthy baby: Excited about baby? During this last 3 months of pregnancy baby begins to fill out the space in the womb and gets ready to be born.	Gesonde baba: Is jy opgewonde oor jou baba? In die laaste 3 maande van jou swangerskap begin jou baba die hele baarmoeder vol lê, reg om gebore te word.	Usana olusempilweni: Uyaluvuyela usana? Kwezi nyanga zi-3 zokugqibela ukhulelwe usana luzala yonke indawo esibelekweni kwaye selulungele ukuzalwa.
9	25	Friday	63	Healthy mum: Feeling tired? It is natural being tired, especially during the last months of pregnancy. Be sure to get plenty of rest.	Gesonde mamma: Voel jy moeg? Dis natuurlik om moeg te wees, veral in die laaste maande van jou swangerskap. Maak seker jy rus genoeg.	Umama osempilweni: Uziva udiniwe? Yindalo ukuziva udiniwe, ingakumbi kwinyanga yokugqibela ukhulelwe. Qiniseka ukuba uphumla ngokwaneleyo.
9	25	Saturday	64	We hope you find these SMSs helpful, but if you do not want to receive them send a please call me to 0793183080	We hope you find these SMSs helpful, but if you do not want to receive them send a please call me to 0793183080	We hope you find these SMSs helpful, but if you do not want to receive them send a please call me to 0793183080
9	25	Sunday	65	Healthy mum: Remember if you get constant headaches in the front of your head, sudden swelling of hands, feet & face, call ambulance immediately: 021-9370500.	Gesonde mamma: Onthou, as die voorkant van jou kop aanhoudend pyn of jou hande, voete en gesig skielik begin swel, bel onmiddellik ŉ ambulans, 021 937 0500.	Umama osempilweni: Ungalibali qho usiva intloko ngaphambili, ukusoloko udumbe izandla, iinyawo nobuso, utsalele kwangoko inqwelo yezigulane ku-021-9370500
10	26	Monday	66	Healthy mum: Can’t wait to have your baby? A month before your due date, you should slow down and prepare for the birth of your baby.	Gesonde mamma: Jy kan seker nie meer wag vir jou baba om te kom nie? ŉ Maand voor jou verwagte datum moet jy rustiger raak en jou regmaak vir die geboorte.	Umama osempilweni: Sewulungxamele usana lwakho? Kwinyanga phambi kokuba ubeleke, kufuneka uphumle ulungiselele ukuzalwa kosana lwakho.
10	26	Tuesday	67	Healthy mum: Have you thought about breastfeeding your baby? Now is the time to decide and prepare.	Gesonde mamma: Het jy al daaroor gedink of jy dalk jou baba gaan borsvoed? Nou is die tyd om te besluit en voor te berei.	Umama osempilweni: Ukhe wacinga ngokuluncancisa usana wlakho? Ngoku lixesha lokwenza izigqibo nokululungiselela.
10	26	Wednesday	68	Healthy mum. Breastfeeding is better, easier and cheaper. But not all women can breastfeed. Discuss feeding with the Sister.	Gesonde mamma: Borsvoeding is beter, makliker en goedkoper, maar nie alle vroue kan borsvoed nie. Bespreek jou baba se voeding met die suster.	Umama osempilweni: Ukuncancisa kungcono, kulula kwaye akubizi mali ininzi. Kodwa ayingabo bonke oomama abanokuncancisa. Xoxa ngokuncancisa noMongikazi.
10	26	Thursday	69	Healthy mum: Breast is best for your baby. It is healthier and it has cells that fight against germs.	Gesonde mamma: Borsmelk is die beste vir jou baba. Dit is gesonder en bevat selle wat kieme bestry en jou baba teen siektes help beskerm.	Umama osempilweni: Ibele lelona lingcono kusana lwakho. Lisempilweni kwaye linamajoni omzimba anokunceda ekukhuseleni usana lwakho kwizifo.
10	26	Friday	70
10	26	Saturday	71
10	26	Sunday	72
11	27	Monday	73	Healthy mum: Breastfeeding has benefits for mum too. It may protect you against developing cancer later in life.	Gesonde mamma: Borsvoeding is goed vir die mamma ook. Dit kan keer dat jy later in jou lewe kanker kry.	Umama osempilweni: Ukuncancisa kunceda noomama. Kungakunceda ungabi naso isifo somhlaza kamva ebomini bakho.
11	27	Tuesday	74
11	27	Wednesday	75
11	27	Thursday	76	Healthy mum: Want to shed any of the ‘baby fat’ quickly after birth? Breastfeeding may help. Breastfeeding is good for you and your baby.	Gesonde mamma: Wil jy ná die geboorte graag vinnig van jou 'babavet' ontslae raak? Borsvoeding kan help. Dis goed vir jou én jou baba.	Umama osempilweni: Ufuna ukuphungula 'amafutha osana' ngokukhawuleza emva kokubeleka? Ukuncancisa kunganceda. Ukuncancisa kulungile kusana nakusana lwakho.
11	27	Friday	77
11	27	Saturday	78
11	27	Sunday	79
12	28	Monday	80	Healthy mum: If you want to breastfeed, but have to go back to work soon after birth, discuss your options with the Sister.	Gesonde mamma: As jy wil borsvoed, maar kort ná die geboorte weer moet begin werk, vra die suster hoe jy dit kan hanteer.	Umama osempilweni: Ukuba uyancancisa, kodwa kufuneka ubuyele emsebenzini emva kokubeleka, xoxa ofanele ukwenze noMongikazi.
12	28	Tuesday	81	We hope you find these SMSs helpful, but if you do not want to receive them send a please call me to 0793183080	We hope you find these SMSs helpful, but if you do not want to receive them send a please call me to 0793183080	We hope you find these SMSs helpful, but if you do not want to receive them send a please call me to 0793183080
12	28	Wednesday	82
12	28	Thursday	83
12	28	Friday	84	Healthy baby: You can express breast milk. In that way, baby will be able to get breast milk, when you are not with him/her.	Gesonde baba: Jy kan jou borsmelk uitmelk. Só sal jou baba steeds borsmelk kan drink, al is jy nie self daar nie.	Usana olusempilweni: Ungalicudisa ubisi lwebele. Ngaloo ndlela usana lwakho luzokwazi ukulufumana ubisi lwebele xa ungekho kunye nalo.
12	28	Saturday	85
12	28	Sunday	86
13	29	Monday	87	Healthy mum: Continue a healthy lifestyle. Get plenty of rest, eat a healthy diet and don’t smoke, drink and use drugs.	Gesonde mamma: Volg steeds ŉ gesonde leefstyl. Rus genoeg, eet gesond en moenie rook of alkohol en dwelms gebruik nie.	Qhubeka nokuphila ubomi obusempilweni. Phumla ngokwaneleyo, ukutye ukutya okusempilweni kwaye ungatsyhayi, ungaseli kwaye ungasebenzisi ziyobisi.
13	29	Tuesday	88
13	29	Wednesday	89
13	29	Thursday	90	Healthy mum: Remember to go to the MOU immediately if you have: constant headaches in the front of your head, sudden swelling of hands, feet and face.	Gesonde mamma: Onthou om dadelik kraameenheid toe te gaan as die voorkant van jou kop aanhoudend pyn of jou hande, voete en gesig skielik swel.	Umama osempilweni: Ungalibali ukuya kwangoko kwiMOU ukuba usoloko unentloko ngaphambili, ukudumba kwenzandla, iinyawo nobuso.
13	29	Friday	91
13	29	Saturday	92
13	29	Sunday	93
14	30	Monday	94	Healthy mum: Having support during labour is important. Make plans to have support from a partner, Fridayend or family member.	Gesonde mamma: Dis belangrik dat iemand jou ondersteun terwyl jy kraam. Reël met ŉ ouer, vriend of familielid om daar te wees.	Umama osempilweni: Ukufumana inkxaso xa uyobeleka kubalulekile. Yenza izicwangciso ukuba iqabane lakho likuxhase, umhlobo okanye ilungu losapho.
14	30	Tuesday	95
14	30	Wednesday	96	Healthy mum: Having a new-born is exciting and tiring. Make plans to have support when you get home from hospital.	Gesonde mamma: Om ŉ pasgebore baba te hê is opwindend, maar kan jou ook moeg maak. Reël dat iemand jou sal ondersteun wanneer jy en jou baba huis toe gaan.	Umama osempilweni: Ukuba nomntwana omtsha kuyavuyisa kwaye kuyadinisa. Yenza izicwangciso zokufumana inkxaso xa ubuyela ekhaya usuka esibhedlele.
14	30	Thursday	97
14	30	Friday	98	Healthy mum: It’s time to get ready for birth. Make plans for how you are going to get to the MOU. Make arrangements for transport.	Gesonde mamma: Dis nóú tyd om jou op die geboorte voor te berei. Dink aan hoe jy by die kraameenheid gaan kom. Reël vervoer.	Umama osempilweni: Lixesha nokuhlala ulindele ukubeleka. Yenza izicwangciso zokuba uza kuya njani eMOU. Yenza amalungiselelo ento yokukhwela.
14	30	Saturday	99
14	30	Sunday	100
15	31	Monday	101	Healthy mum: Bleeding, water breaking, or labour pains are signs of labour. This means it is time to go to the MOU.	Gesonde mamma: Wanneer jy begin kraam, sal jy begin bloei, jou water sal breek of jy sal kraampyne kry. Dít beteken dis tyd om kraameenheid toe te gaan.	Umama osempilweni: Ukopha, ukugqabhuka amanzi okanye iintlungu zokubeleka ziimpawu zokuba uza kubeleka. Loo nto ithetha ukuba lixesha lokuba uye eMOU.
15	31	Tuesday	102
15	31	Wednesday	103
15	31	Thursday	104
15	31	Friday	105	Healthy mum: When labour starts, check time between labour pains. 3 labour pains in 10 minutes means you should go to the MOU.	Gesonde mamma: Wanneer jy begin kraam, kyk hoe ver uitmekaar die kraampyne is. Drie kraampyne in 10 minute beteken jy moet kraameenheid toe gaan.	Umama osempilweni: Xa uqala ukulunywa, jonga ixesha ezishiyana ngalo iintlungu. Ukufumana iintlungu kathathu kwimizuzu eli-10 kuthetha ukuba yiya eMOU.
15	31	Saturday	106
15	31	Sunday	107
16	32	Monday	108	We hope you find these SMSs helpful, but if you do not want to receive them send a please call me to 0793183080	We hope you find these SMSs helpful, but if you do not want to receive them send a please call me to 0793183080	We hope you find these SMSs helpful, but if you do not want to receive them send a please call me to 0793183080
16	32	Tuesday	109
16	32	Wednesday	110	Healthy mum: It’s a good idea to pack your bags now. Pack one bag for you, and one for baby.	Gesonde mamma: Kry nou jou en baba se goedjies bymekaar. Pak ŉ sak vir jou én een vir jou baba.	Umama osempilweni: Yimbono entle ukuyipakisha ngoku ibhegi yakho. Pakisha ibhegi yakho kunye neyomntwana.
16	32	Thursday	111
16	32	Friday	112	Healthy mum: Pack your bag: 2 pks large sanitary towels, 2 rolls toilet paper, toiletries, 4 panties, night gown, ante natal card.	Gesonde mamma: Pak nou jou sak: Onthou 2 pakke groot sanitêre doekies, 2 rolle toiletpapier, toiletware, 4 broekies, nagklere en jou kliniekkaart.	Umama osempilweni: Pakisha ibhegi yakho: iipakethi ezi-2 zaxa usexesheni, imiqulu emi-2 yamaphepha angasese, iipenti ezi-4, igawuni nekhadi lasekliniki.
16	32	Saturday	113
16	32	Sunday	114
17	33	Monday	115
17	33	Tuesday	116	Healthy mum: Pack something to eat so you have energy for labour. Also pack a phone card or make sure you have airtime to make calls.	Gesonde mamma: Pak ook iets om te eet sodat jy energie sal hê vir die geboorte. Onthou ook ŉ foonkaart, of sorg dat jy genoeg lugtyd het om te kan bel.	Umama osempilweni: Zifakele into yokutya ukuze ubenamandla xa ubeleka. Faka nekhadi lefowuni okanye uqinisekise ukuba unomoya wokwazi ukufowuna.
17	33	Wednesday	117
17	33	Thursday	118
17	33	Friday	119	Healthy mum: Pack baby’s bag: 1 pk disposable nappies, 1 face cloth, 1 bar baby soap, 2 baby blankets, baby clothes, cotton wool.	Gesonde mamma: Pak nou baba se sak: Onthou 1 pak weggooidoeke, 1 waslap, 1 koekie babaseep, 2 babakombersies, babaklere en watte ('kapok').	Umama osempilweni: Pakisha ibhegi yomntwana. Ipakethi ibe-1 yamanapkeni alahlwayo, ivasilaphu, isepha, iingubo ezi-2 zomntwana, impahla yomntwana, umqhaphu.
17	33	Saturday	120
17	33	Sunday	121
18	34	Monday	122	Healthy mum: If you are not going to breast feed, remember to pack 2 baby feeding cups and a cup cleaning solution in your baby-bag.	Gesonde mamma: As jy nie gaan borsvoed nie, onthou ook om 2 babatuitkoppies en ontsmetmiddel in jou babasak te pak.	Umama osempilweni: Ukuba zwuzoncancisa, ungalibali ukupakisha iipayinti ezi-2 zomntwana nepayinti yokucoca ezi zinto zibekwibhegi yomntwana.
18	34	Tuesday	123
18	34	Wednesday	124
18	34	Thursday	125
18	34	Friday	126	Healthy mum: Having a baby is a big change in your life. It is normal to feel tired and exhausted after birth.	Gesonde mamma: ŉ Baba is ŉ groot verandering in jou lewe. Dis normaal om ná die geboorte moeg en uitgeput te voel.	Umama osempilweni: Ukuba nomntwana lutshintsho olukhulu empilweni yakho. Kuqhelekile ukuziva udiniwe udangele emva kokubeleka.
18	34	Saturday	127
18	34	Sunday	128
19	35	Monday	129	Healthy mum: Look after yourself after birth. Make sure you have support, eat well and get as much rest as you can. Sleep when baby sleeps.	Gesonde mamma: Pas jouself mooi op ná die geboorte. Maak seker jy het genoeg hulp, eet gesond en rus soveel jy kan. Slaap wanneer die baba slaap.	Umama osempilweni: Zikhathalele emva kokubeleka. Qiniseka ukuba ufumana inkxaso, utya kakuhle uphumle ngokwaneleyo kangangoko unako. Lala xa umntwana elele.
19	35	Tuesday	130
19	35	Wednesday	131	Healthy mum: If you feel hopeless, cry easily and feel you are unable to cope with a new baby, speak to your health care provider.	Gesonde mamma: As jy moedeloos voel, huilerig is en voel of die nuwe baba vir jou te veel is, praat met jou dokter/suster.	Umama osempilweni: Ukuba uziva ungenathemba, ulila nje kwaye uziva ungakwazi kumelana nokuba nomntwana omtsha, thetha nonompilo.
19	35	Thursday	132
19	35	Friday	133	Healthy mum: Some new mothers feeling depressed after having a baby. If you are not coping, speak to someone.	Gesonde mamma: Party nuwe mammas voel depressief nadat hulle babas gekom het. As jy sukkel, praat met iemand.	Umama osempilweni: Abanye oomama abatsha baziva bedakumbile emva kokuba nomntwana. Ukuba awukwazi kumelana noko, yiba nomntu othetha naye.
19	35	Saturday	134
19	35	Sunday	135
20	36	Monday	136	We hope you find these SMSs helpful, but if you do not want to receive them send a please call me to 0793183080	We hope you find these SMSs helpful, but if you do not want to receive them send a please call me to 0793183080	We hope you find these SMSs helpful, but if you do not want to receive them send a please call me to 0793183080
20	36	Tuesday	137
20	36	Wednesday	138	Healthy mum: You need to register your baby with Home Affairs. You can do this at the MOU Mondayay to Fridayday, 8:30-14:00.	Gesonde mamma: Jy moet jou baba by Binnelandse Sake registreer. Jy kan dit op Maandae tot Vrydae tussen 08:30 en 14:00 by die kraameenheid doen.	Umama osempilweni: Kufuneka umbhalise umntwana wakho kwaNdabazabantu. Oku ungakwenza kwiMOU ngoMvulo ukuya kutsho ngoLwesihlanu, ngo-8h30-14h30.
20	36	Thursday	139
20	36	Friday	140	Healthy mum: When you register your baby with Home Affairs, bring mother and father’s IDs and baby’s Road to Health card.	Gesonde mamma: Wanneer jy jou baba by Binnelandse Sake registreer, het jy jou en die pa se ID sowel as die baba se kliniekkaart nodig.	Umama osempilweni: Xa ubhalisa umntwana wakho kwaNdabazabantu, yiza neSazisi sikamama nesikatata kunye neKhadi lomntwana laseKliniki.
20	36	Saturday	141
20	36	Sunday	142
21	37	Monday	143	Healthy mum: Have you thought about family planning/contraception? Discuss family planning with the Sister before you give birth.	Gesonde mamma: Het jy al aan gesinsbeplanning/voor-behoeding ná die geboorte gedink? Bespreek dit met die suster voordat jou baba kom.	Umama osempilweni:Ukhe wacinga ngokucwangcisa usapho/ngocwangciso? Xoxa ngokucwangcisa noMongikazi phambi kokubeleka.
21	37	Tuesday	144
21	37	Wednesday	145	Healthy baby: Your baby needs care to remain healthy. Remember to attend baby wellness clinic with your baby.	Gesonde baba: Jou baba het sorg nodig om gesond te bly. Onthou om jou baba gereeld babakliniek toe te neem.	Usana olusempilweni: Usana lwakho lufuna ukukhathalelwa ukuze luhlale lusempilweni. Ungalibali ukuya nosana lwakho kwikliniki ejongene nempilo yosana.
21	37	Thursday	146
21	37	Friday	147	Healthy baby: Vaccinations can prevent your baby getting a serious illness (TB, Polio & others). The clinics do will the vaccinations and guide you.	Gesonde baba: Inentings kan keer dat jou baba ŉ ernstig siekte (soos TB en polio) kry. Die kliniek sal jou baba inent en jou raad gee.	Usana olusempilweni: Ugonyo lungaluthintela usana ekufumaneni izifo ezinzima (iTB, ipoliyo nezinye). Iikliniki ziza kwenza ugonyo kwaye zikuncede.
21	37	Saturday	148
21	37	Sunday	149
22	38	Monday	150	Healthy mum: Taking care of a baby can be tiring. Remember you are not alone. Ask clinic staff about any concerns.	Gesonde mamma: Dit kan uitputtend wees om na ŉ baba om te sien. Onthou, jy's nie alleen nie. Vra die kliniekpersoneel as iets jou bekommer.	Umama osempilweni: Ukukhathalela usana kungadinisa. Khumbula ukuba awuWednesdaywa. Buza nangantoni na ekuxhalabisayo kubasebenzi basekliniki.
22	38	Tuesday	151
22	38	Wednesday	152	Healthy mum: Remember to discuss any concern regarding your and your baby’s health with the Sister.	Gesonde mamma: Onthou om enige probleme met jou en jou baba se gesondheid met die suster te bespreek.	Umama osempilweni: Ungalibali ukuxoxa noMongikazi ngoko kukuxhalabisayo malunga nekhadi lakho nelosana lwakho.
22	38	Thursday	153
22	38	Friday	154	Healthy mum: You are almost there! Congratulations on a healthy pregnancy and good luck with the birth.	Gesonde mamma: Jy's amper daar! Geluk met jou gesonde swangerskap, en sterkte met die geboorte.	Umama osempilweni: Sewuzokufika! Siyavuyisana nawe ngokuba sempilweni uxa khulelwe kwaye sikunqwenelela okuhle xa ubeleka.

## Sheet: 17weeks
Week	Week of pregnancy	Day of week		English	Afrikaans	Xhosa
		Friday	0
		Saturday	1	Welcome: you have signed up for SMSs about pregnancy. You can save this number on your phone so you can identify these SMSs.	Welkom. Jy het vir SMS'e oor swangerskap geregistreer. Stoor hierdie nommer op jou foon sodat jy die SMS'e kan uitken.	Wamkelekile: usayinele iiSMS ezimalunga nokukhulelwa. Ungayigcina le nombolo kwifowuni yakho ukuze uzazi ezi SMS
		Saturday	1	The SMSes will start with 'healthy mum' & 'healthy baby'. If you do not want to receive these SMSs send a please call me to 0793183080	Hi. Elke SMS oor swangerskap sal met "Gesonde mamma" of "Gesonde baba" begin. As jy dit nié wil ontvang nie, stuur ŉ "Please call me" 0793183080	IiSMS ezimalunga nokukhulelwa zizoqala 'ngomama osempilweni' 'nosana olusempilweni'. Ukuba awufuni kuzifumana ezi SMS thumela umyalezo othi mandikufowunele 0793183080
		Sunday	2
1	18	Monday	3	Congratulations, you're going to have a baby! Pregnancy is not an illness, but it is important to look after your health. Watch out for SMSs with tips.	Geluk, jy's swanger! Swangerskap is nie ŉ siekte nie, maar jy moet steeds sorg dat jy so gesond moontlik bly. Wees op die uitkyk na ons SMS'e met wenke.	Siyavuyisana nawe, uza kuba nomntwana! Ukukhulelwa ayikokugula, kodwa kubalulekile ukuyihoya impilo yakho. Lindela iiSMS ezinamanqaku aluncedo.
1	18	Tuesday	4	Healthy mum: You need to look after yourself to make sure you have a healthy baby and an easy pregnancy. So please attend all clinic visits.	Gesonde mamma: Jy moet mooi na jouself kyk om ŉ gesonde baba en ŉ maklike swangerskap te hê. So, besoek asseblief die kliniek gereeld.	Umama osempilweni: Kufuneka uzihoye ukuqinisekisa ukuba unosana olusempilweni nokukhulelwa okungekho nzima. Ngoko ke nceda uye rhoqo ekliniki.
[truncated: 144 more rows]

[truncated: 3 more sheets: 18weeks, 19weeks, 20weeks]
